# Supplementary material for: Primers matter: Influence of the primer selection on human fungal detection using high throughput sequencing
Source: Gut Microbes. 2022 Aug 21;14(1):2110638. doi: 10.1080/19490976.2022.2110638 (PMC9415448; doi:10.1080/19490976.2022.2110638)
Supplement: Supplemental Material [file KGMI_A_2110638_SM4705.xlsx]

## Sheet: Sheet6
				Order primers ->	1	26	51	76	2	27	52	77	3	28	53	78	4	29	54	79	5	30	55	80	6	31	56	81	7	32	57	82	8	33	58	83	9	34	59	84	10	35	60	85	11	36	61	86	12
				Order samples ->	1	2	3	4	5	6	7	8	10	11	12	13	15	16	17	18	20	21	22	23	25	26	27	28	30	31	32	33	35	36	37	38	40	41	42	43	45	46	47	48	50	51	52	53	55
Marker Abundance			Phylum		S2_EM	S2_ITS2	S2_ITS3	S2_18s	S3_EM	S3_ITS2	S3_ITS3	S3_18s	S4_EM	S4_ITS2	S4_ITS3	S4_18s	S5_EM	S5_ITS2	S5_ITS3	S5_18s	S6_EM	S6_ITS2	S6_ITS3	S6_18s	S7_EM	S7_ITS2	S7_ITS3	S7_18s	S8_EM	S8_ITS2	S8_ITS3	S8_18s	S9_EM	S9_ITS2	S9_ITS3	S9_18s	S10_EM	S10_ITS2	S10_ITS3	S10_18s	S11_EM	S11_ITS2	S11_ITS3	S11_18s	S12_EM	S12_ITS2	S12_ITS3	S12_18s	S13_EM
		RICHNESS->		RICHNESS->	14	6	8	3	22	12	19	5	18	12	7	5	9	17	12	9	23	11	27	9	6	3	5	8	5	5	5	4	6	9	5	2	5	6	9	8	11	14	19	17	12	18	15	8	8
				Fungi reads	20021	1383	515	1324	39923	2634	480	3256	16425	3008	28	1243	111667	1512	2107	716	264355	1576	28886	6203	116	3032	156	175	247	28	0	6	325	1185	0	2796	150	3650	141	5368	1698	4518	1542	5800	2345	886	5874	256	4547
				Bacteria reads	0	4	532	0	0	277	951	11	26	35	232	0	0	358	940	39	52	161	1420	14	2	0	19	23	0	560	1085	0	98	316	87	0	0	293	1417	146	0	6088	1802	120	0	662	1587	19	0
				Metazoa reads	0	0	0	2607	0	7	0	101	0	0	0	59	0	0	0	92	0	0	0	0	0	0	0	18	0	0	0	28	0	0	0	70	0	0	0	217	0	0	0	6856	0	0	0	306	0
				Viridiplantae reads	0	0	0	35	0	0	0	0	0	0	0	11	0	0	0	109	0	0	0	880	0	0	113	1111	0	0	0	12	0	0	0	0	0	0	6	0	0	0	0	160	0	0	0	16	0
		Sequence		unclassified reads	0	0	40	0	0	577	131	0	0	439	0	393	0	422	0	58	0	109	0	84	0	140	0	117	0	52	36	42	2	0	0	0	0	0	31	0	0	0	118	2	0	38588	20	33695	0
				Ascomycota	20021	1383	515	1324	39919	2634	339	3256	16416	1577	28	1243	111496	1508	2107	716	264115	1576	28886	6135	116	3032	156	118	187	28	0	6	325	1185	0	2796	150	3650	141	5368	1687	4260	1542	5717	2251	886	5874	233	4337
				Basidiomycota	0	0	0	0	4	0	0	0	9	1431	0	0	171	4	0	0	240	0	0	68	0	0	0	57	60	0	0	0	0	0	0	0	0	0	0	0	4	196	0	83	94	0	0	23	210
				Blastocladiomycota	0	0	0	0	0	0	0	0	0	0	0	0	0	0	0	0	0	0	0	0	0	0	0	0	0	0	0	0	0	0	0	0	0	0	0	0	0	0	0	0	0	0	0	0	0
				Chytridiomycota	0	0	0	0	0	0	0	0	0	0	0	0	0	0	0	0	0	0	0	0	0	0	0	0	0	0	0	0	0	0	0	0	0	0	0	0	0	0	0	0	0	0	0	0	0
				unclassified_Fungi	0	0	0	0	0	0	141	0	0	0	0	0	0	0	0	0	0	0	0	0	0	0	0	0	0	0	0	0	0	0	0	0	0	0	0	0	0	62	0	0	0	0	0	0	0
				Zoopagomycota	0	0	0	0	0	0	0	0	0	0	0	0	0	0	0	0	0	0	0	0	0	0	0	0	0	0	0	0	0	0	0	0	0	0	0	0	7	0	0	0	0	0	0	0	0
75	Phy75_Cladosporium	AAGTCGTAACAAGGTCTCCGTAGGTGAACCTGCGGAGGGATCATTACAAGTGACCCCGGTCTAACCACCGGGATGTTCATAACCCTTTGTTGTCCGACTCTGTTGCCTCCGGGGCGACCCTGCCTTCGGGCGGGGGCTCCGGGTGGACACTTCAAACTCTTGCGTAACTTTGCAGTCTGAGTAAACTTAATTAATAAATTAAAACTTTTAACAACGGATCTCTTGGTTCTG	Ascomycota	893	12	0	0	0	75	0	0	0	777	0	0	0	0	0	0	0	0	0	0	0	9	0	0	0	0	0	0	0	0	0	0	0	0	0	0	0	0	0	0	0	0	0	0	0	0
96	Phy96_Cladosporium	GAACGCACATTGCGCCCCCTGGTATTCCGGGGGGCATGCCTGTTCGAGCGTCATTTCACCACTCAAGCCTCGCTTGGTATTGGGCAACGCGGTCCGCCGCGTGCCTCAAATCGACCGGCTGGGTCTTCTGTCCCCTAAGCGTTGTGGAAACTATTCGCTAAAGGGTGTTCGGGAGGCTACGCCGTAAAACAACCCCATTTCTAAGGTTGACCTCGGATCAGGTAGGGAT	Ascomycota	481	0	474	0	0	0	0	0	0	0	0	0	0	0	0	0	0	0	0	0	0	0	0	0	0	0	0	0	0	0	0	0	0	0	7	0	0	0	0	0	0	0	0	0	0	0
545	Phy545_Cladosporium	AAGTCGTAACAAGGTCTCCGTAGGTGAACCTGCGGAGGGATCATTACAAGTGACCCCGGTCTAACCACCTGGATGTTCATAACCCTTTGTTGTCCGACTCTGTTGCCTCCGGGGCGACCCTGCCTTCGGGCGGGGGCTCCGGGTGGACACTTCAAACTCTTGCGTAACTTTGCAGTCTGAGTAAACTTAATTAATAAATTAAAACTTTTAACAACGGATCTCTTGGTTCTG	Ascomycota	3	0	0	0	0	0	0	0	0	0	0	0	0	0	0	0	0	0	0	0	0	0	0	0	0	0	0	0	0	0	0	0	0	0	0	0	0	0	0	0	0	0	0	0	0	0
328	Phy328_Cladosporium_allicinum	AAGTCGTAACAAGGTCTCCGTAGGTGAACCTGCGGAGGGATCATTACAAGAACGCCCGGGCTTCGGCCTGGTTATTCATAACCCTTTGTTGTCCGACTCTGTTGCCTCCGGGGCGACCCTGCCTTCGGGCGGGGGCTCCGGGTGGACACTTCAAACTCTTGCGTAACTTTGCAGTCTGAGTAAACTTAATTAATAAATTAAAACTTTTAACAACGGATCTCTTGGTTCTG	Ascomycota	44	27	0	0	0	15	0	0	0	0	0	0	0	0	0	0	0	0	0	0	0	0	0	0	0	0	0	0	0	0	0	0	0	0	0	0	0	0	0	0	0	0	0	0	0	0
179	Phy179_Aureobasidum	AAGTCGTAACAAGGTTTCCGTAGGTGAACCTGCGGAAGGATCATTAAAGAGTAAGGGTGCTCAGCGCCCGACCTCCAACCCTTTGTTGTTAAAACTACCTTGTTGCTTTGGCGGGACCGCTCGGTCTCGAGCCGCTGGGGATTCGTCCCAGGCGAGCGCCCGCCAGAGTTAAACCAAACTCTTGTTATTTAACCGGTCGTCTGAGTTAAAATTTTGAATAAATCAAAACTTTCAACAACGGATCTCTTGGTTCTC	Ascomycota	137	0	0	0	0	0	0	0	0	0	0	0	0	0	0	0	0	131	0	0	0	0	0	0	0	0	0	0	0	0	0	0	0	0	0	0	0	0	0	0	0	0	0	0	0	6
173	Phy173_Pithomyces_chartarum	AAGTCGTAACAAGGTTTCCGTAGGTGAACCTGCGGAAGGATCATTAGAGAACCTGGGCCTGCGCTTCTAGCGCGGCTCCAACCCATACACAGTGTATTTTGCTTCTTTTGCTTTGGCTCTGCCAAAGGTTTTAAACACAGAAATTTATTTTCTCTAGAAACTAGTCAATTTGAATTTTAATCTTCAAAACTTTCAACAACGGATCTCTTGGTTCTC	Ascomycota	141	0	0	0	0	141	0	0	0	0	0	0	0	0	0	0	0	0	0	0	0	0	0	0	0	0	0	0	0	0	0	0	0	0	0	0	0	0	0	0	0	0	0	0	0	0
462	Phy462_Alternaria	AGGTCACCACCAGGCGTGGAGCCTGCGGCTTAATTTGACTCAACACGGGGAAACTCACCAGGTCCAGATGAAATAAGGATTGACAGATTGAGAGCTCTTTCTTGATTTTTCAGGTGGTGGTGCATGGCCGTTCTTAGTTCGTGGGGTGACTTGTCTGCTTAATTGCGATAACGAGCGAGACCTTACTCTGCTAAATAGCCAGGCTAACTTTGGTTGGTCGCCGGCTTCTTAGAGAGACTATCAACTCAAGTTGATGGAAGTTTGAGGCA	Ascomycota	10	0	0	0	0	0	0	0	0	0	0	0	0	0	0	0	0	0	0	0	0	0	0	0	0	0	0	0	0	0	0	0	0	0	0	0	0	0	0	0	0	0	0	0	0	0
363	Phy363_unclassified_Pleosporales	AGGGCACCACCAGGCGTGGAGCCTGCGGCTTAATTTGACTCAACACGGGGAAACTCACCAGGTCCAGATGAAATAAGGATTGACAGATTGAGAGCTCTTTCTTGATTTTTCAGGTGGTGGTGCATGGCCGTTCTTAGTTGGTGGAGTGATTTGTCTGCTTAATTGCGATAACGAACGAGACCTTAACCTGCTAAATAGCCAGGCTAGCTTTGGCTGGTCGCCGGCTTCTTAGAGGGACTATCGGCTCAAGCCGATGGAAGTTTGAGGCA	Ascomycota	28	0	0	0	0	0	0	0	0	0	0	0	0	0	0	0	0	0	0	0	0	0	0	0	0	0	0	0	0	0	0	0	0	0	0	0	0	0	0	0	0	0	0	0	0	0
41	Phy41_Penicillium_roqueforti	GAACGCACATTGCGCCCCCTGGTATTCCGGGGGGCATGCCTGTCCGAGCGTCATTGCTGCCCTCAAGCCCGGCTTGTGTGTTGGGTCTCGTCCTCCGATTCTGGAGGACGGGCCCGAAAGGCAGCGGCGGCACCGCGTCCGGTCCTCGAGCGTATGGGGCTTTGTCACCCGCTCTGTAGGCCCGGCCGGCGCTTGCCGATCAACCCAAATTTTTATCCAGGTTGACCTCGGATCAGGTAGGGAT	Ascomycota	4546	0	0	0	0	0	0	0	0	0	0	0	0	0	0	0	0	0	0	0	0	0	0	0	0	0	0	0	0	0	0	0	0	0	0	0	0	0	0	0	0	0	0	0	0	0
71	Phy71_Penicillium	AGGGCACCACAAGGCGTGGAGCCTGCGGCTTAATTTGACTCAACACGGGGAAACTCACCAGGTCCAGACAAAATAAGGATTGACAGATTGAGAGCTCTTTCTTGATCTTTTGGATGGTGGTGCATGGCCGTTCTTAGTTGGTGGAGTGATTTGTCTGCTTAATTGCGATAACGAACGAGACCTCGGCCCTTAAATAGCCCGGTCCGCATTTGCGGGCCGCTGGCTTCTTAAGGGGACTATCGGCTCAAGCCGATGGAAGTGCGCGGCA	Ascomycota	979	0	0	0	0	0	0	0	0	0	0	0	0	0	0	0	0	0	0	0	17	0	0	0	0	0	0	0	0	0	0	0	0	0	0	0	0	0	0	0	0	0	0	0	0	0
90	Phy90_Penicillium	AAGTCGTAACAAGGTTTCCGTAGGTGAACCTGCGGAAGGATCATTACCGAGTGAGGGCCCTCTGGGTCCAACCTCCCACCCGTGTTTATTTACCTTATTGCTTCGGCGGGCCCGCCTTAACTGGCCGCCGGGGGGTTTACACCCCCGGGCCCGCGCCCGCCGAAGACACCCCGAACTCTGTCTGAAGAATGCAGTCTGAGAACAAATATAAATTATTTAAAACTTTCAACAACGGATCTCTTGGTTCCG	Ascomycota	580	0	0	0	0	0	0	0	0	0	0	0	0	0	0	0	0	0	0	0	0	0	0	0	0	127	0	0	0	0	0	0	0	0	0	0	0	0	0	0	0	0	0	0	0	0
118	Phy118_Penicillium	GAAATGCGATACGTAATGTGAATTGCAAATTCAGTGAATCATCGAGTCTTTGAACGCACATTGCGCCCCCTGGTATTCCGGGGGGCATGCCTGTCCGAGCGTCATTGCTGCCCTCAAGCCCGGCTTGTGTGTTGGGTCTCGTCCTCCGATTCTGGAGGACGGGCCCGAAAGGCAGCGGCGGCACCGCGTCCGGTCCTCGAGCGTATGGGGCTTTGTCACCCGCTCTGTAGGCCCGGCCGGCGCTTGCCGATCAACCCAAATTTTTATCCAGGTTGACCTCGGATCAGGTAGGGATACCCGCTGAACTTAA	Ascomycota	292	0	0	0	0	0	0	0	0	0	0	0	0	0	0	0	0	0	0	0	0	0	0	0	0	0	0	0	0	0	0	0	0	0	0	0	0	0	0	0	0	0	0	0	0	0
148	Phy148_Aspergillus	AAGTCGTAACAAGGTTTCCGTAGGTGAACCTGCGGAAGGATCATTACCGAGTGCGGGCTGCCTCCGGGCGCCCAACCTCCCACCCTTGACTACCTAACACTGTTGCTTCGGCGGGGAGCCCTCTCGGGGGCGAGCCGCCGGGGACTACTGAACTTCATGCCTGAGAGTGATGCAGTCTGAGTCTGAATATAAAATCAGTCAAAACTTTCAACAATGGATCTCTTAGTTCCG	Ascomycota	177	0	0	0	0	0	0	0	0	0	0	0	0	0	0	0	0	177	0	0	0	0	0	0	0	0	0	0	0	0	0	0	0	0	0	0	0	0	0	0	0	0	0	0	0	0
217	Phy217_Penicillium	AAGTCGTAACAAGGTTTCCGTAGGTGAACCTGCGGAAGGATCATTACCGAGTGAGGGCCCTCTGGGTCCAACCTCCCACCCGTGTTTATTTTACCTTGTTGCTTCGGCGGGCCCGCCTTAACTGGCCGCCGGGGGGCTCACGCCCCCGGGCCCGCGCCCGCCGAAGACACCCTCGAACTCTGTCTGAAGATTGAAGTCTGAGTGAAAATATAAATTATTTAAAACTTTCAACAACGGATCTCTTGGTTCCG	Ascomycota	106	0	0	0	0	0	0	0	0	0	0	0	0	0	0	0	0	52	0	0	0	0	0	0	0	0	0	0	0	0	0	0	0	7	0	0	0	0	0	0	0	0	0	0	0	0
371	Phy371_Penicillium_camemberti	GAACGCACATTGCGCCCCCTGGTATTCCGGAGGGCATGCCTGTCCGAGCGTCATTGCTGCCCTCAAGCCCGGCTTGTGTGTTGGGCCCCGTCCTCCGATCTCCGGGGGACGGGCCCGAAAGGCAGCGGCGGCACCGCGTCCGGTCCTCGAGCGTATGGGGCTTTGTCACCCGCTCTGTAGGCCCGGCCGGCGCTTGCCGATCAACCCAAATTTTTATCCAGGTTGACCTCGGATCAGGTAGGGAT	Ascomycota	25	0	0	0	0	0	0	0	0	0	0	0	0	0	0	0	0	0	0	0	0	0	0	0	0	0	0	0	0	0	0	0	0	0	0	0	0	0	0	0	0	0	0	0	0	0
447	Phy447_Penicillium_camemberti	GAAATGCGATACGTAATGTGAATTGCAAATTCAGTGAATCATCGAGTCTTTGAACGCACATTGCGCCCCCTGGTATTCCGGAGGGCATGCCTGTCCGAGCGTCATTGCTGCCCTCAAGCCCGGCTTGTGTGTTGGGCCCCGTCCTCCGATCTCCGGGGGACGGGCCCGAAAGGCAGCGGCGGCACCGCGTCCGGTCCTCGAGCGTATGGGGCTTTGTCACCCGCTCTGTAGGCCCGGCCGGCGCTTGCCGATCAACCCAAATTTTTATCCAGGTTGACCTCGGATCAGGTAGGGATACCCGCTGAACTTAA	Ascomycota	11	0	0	0	0	0	0	0	0	0	0	0	0	0	0	0	0	0	0	0	0	0	0	0	0	0	0	0	0	0	0	0	0	0	0	0	0	0	0	0	0	0	0	0	0	0
515	Phy515_Penicillium	AAGTCGTAACAAGGTTTCCGTAGGTGAACCTGCGGAAGGATCATTACCGAGTGAGGGCCCTCTGGGTCCAACCTCCCACCCGTGTTTATTTTACCTTGTTGCTTCGGCGAGCCTGCCTTCGGGCTGCCGGGGGGCATCTGCCCCCGGGTCCGCGCTCGCCGGAGACACCTTGAACTCTGTCTGAAGATTGTAGTCTGAGACAAAATATAAATTATTTAAAACTTTCAACAACGGATCTCTTGGTTCCG	Ascomycota	5	0	0	0	0	0	0	0	0	0	0	0	0	0	0	0	0	0	0	0	0	0	0	0	0	0	0	0	0	0	0	0	0	0	0	0	0	0	0	0	0	0	0	0	0	0
530	Phy530_Penicillium	AAGTCGTAACAAGGTTTCCGTAGGTGAACCTGCGGAAGGATCATTACCGAGTGAGGGCCCTTTGGGTCCAACCTCCCACCCGTGTTTATTTTACCTTGTTGCTTCGGCGGGCCCGCCTTTACTGGCCGCCGGGGGGCTTCACGCCCCCGGGCCCGCGCCCGCCGAAGACACCCTCGAACTCTGTCTGAAGATTGAAGTCTGAGTGAAAATATAAATTATTTAAAACTTTCAACAACGGATCTCTTGGTTCCG	Ascomycota	4	0	0	0	0	0	0	0	0	0	0	0	0	0	0	0	0	0	0	0	0	0	0	0	0	0	0	0	0	0	0	0	0	0	0	0	0	0	0	0	0	0	0	0	0	0
213	Phy213_Talaromyces	GAAATGCGATAAGTAATGTGAATTGCAGAATTCCGTGAATCATCGAATCTTTGAACGCACATTGCGCCCCCTGGCATTCCGGGGGGCATGCCTGTCCGAGCGTCATTTCTGCCCTCAAGCACGGCTTGTGTGTTGGGTGCGGTCCCCCCGGGGGCCTGCCCGAAAGGCAGCGGCGACGTCCGTCTGGTCCTCGAGCGTATGGGGCTTTGTCACTCGCTCGGGAAGGACTGGCGGGGGTTGGTCACCACCACAAAATTTTACCACGGTTGACCTCGGATCAGGTAGGAGTTACCCGCTGAACTTAA	Ascomycota	108	0	0	0	0	0	0	0	0	0	0	0	0	0	0	0	0	0	0	0	0	0	0	0	0	0	0	0	0	0	0	0	0	0	0	0	0	0	0	0	0	0	0	0	0	0
289	Phy289_Eurotiales	AAGTCGTAACAAGGTTTCCGTAGGTGAACCTGCGGAAGGATCATTACCGAGTGCGGGCCCTCGTGGCCCAACCTCCCACCCTTGTCTCTATACACCTGTTGCTTTGGCGGGCCCACCGGGGCCACCTGGTCGCCGGGGGACATCTGTCCCCGGGCCCGCGCCCGCCGAAGCGCTCTGTGAACCCTGATGAAGATGGGCTGTCTGAGTACTATGAAAATTGTCAAAACTTTCAACAATGGATCTCTTGGTTCCG	Ascomycota	62	0	0	0	0	0	0	0	0	0	0	0	0	0	0	0	0	0	0	0	0	0	0	0	0	0	0	0	0	0	0	0	0	0	0	0	0	0	0	0	0	0	0	0	0	0
307	Phy307_Eurotiales	AGGGCACCACAAGGCGTGGAGCCTGCGGCTTAATTTGACTCAACACGGGGAAACTCACCAGGTCCAGACAAAATAAGGATTGACAGATTGAGAGCTCTTTCTTGATCTTTTGGATGGTGGTGCATGGCCGTTCTTAGTTGGTGGAGTGATTTGTCTGCTTAATTGCGATAACGAACGAGACCTCGGCCCTTAAATAGCCCGGTCCGCGTTTGCGGGCCGCTGGCTTCTTAGGGGGACTATCGGCTCAAGCCGATGGAAGTACGTGGCA	Ascomycota	56	0	0	0	0	0	0	0	0	0	0	0	0	0	0	0	0	0	0	0	0	0	0	0	0	0	0	0	0	0	0	0	0	0	0	0	0	0	0	0	0	0	0	0	0	0
399	Phy399_Botrytis_cinerea	AAGTCGTAACAAGGTTTCCGTAGGTGAACCTGCGGAAGGATCATTACAGAGTTCATGCCCGAAAGGGTAGACCTCCCACCCTTGTGTATTATTACTTTGTTGCTTTGGCGAGCTGCCTTCGGGCCTTGTATGCTCGCCAGAGAATACCAAAACTCTTTTTATTAATGTCGTCTGAGTACTATATAATAGTTAAAACTTTCAACAACGGATCTCTTGGTTCTG	Ascomycota	18	0	0	0	0	0	0	0	0	0	0	0	0	0	0	0	0	0	0	0	0	0	0	0	0	0	0	0	0	0	0	0	0	0	0	0	0	0	0	0	0	0	0	0	0	0
13	Phy13_Thelebolus	GAACGCACATTGCGCCCTCTGGTATTCCGGGGGGCATGCCTGTTCGAGCGTCATTACAACCCTCAAGCTTTGCTTGGTATTGGACATTGCCAGTTTCTGGCAGGTCTTAAAATCAGTGGCGGTGCCATTTGGCTTCAAGCGTAGTAATTCTTCTCGCTTTGGAGATCCAGGTGGTTACTTGCCAATAACCCCCAATTTTTTCAGGTTGACCTCGGATCAGGTAGGGAT	Ascomycota	32707	0	0	0	0	0	0	0	0	0	0	0	0	0	0	0	0	0	0	0	0	0	0	0	0	0	0	0	0	0	0	0	0	0	0	0	0	0	0	0	0	0	0	0	0	0
16	Phy16_Thelebolus	GAAATGCGATAAGTAATGTGAATTGCAGAATTCAGTGAATCATCGAATCTTTGAACGCACATTGCGCCCTCTGGTATTCCGGGGGGCATGCCTGTTCGAGCGTCATTACAACCCTCAAGCTTTGCTTGGTATTGGACATTGCCAGTTTCTGGCAGGTCTTAAAATCAGTGGCGGTGCCATTTGGCTTCAAGCGTAGTAATTCTTCTCGCTTTGGAGATCCAGGTGGTTACTTGCCAATAACCCCCAATTTTTTCAGGTTGACCTCGGATCAGGTAGGGATACCCGCTGAACTTAA	Ascomycota	23553	0	0	0	0	0	0	0	0	0	0	0	0	0	0	0	0	0	0	0	0	0	0	0	0	0	0	0	0	0	0	0	0	0	0	0	0	0	0	0	0	0	0	0	0	0
44	Phy44_Thelebolus	AAGTCGTAACAAGGTTTCCGTAGGTGAACCTGCGGAAGGATCATTAAAGAGACGTTGCCCTTCGGGGTATACCTCCCACCCATTGTTTATTATACCTTTGTTGCTTTGGCAGACCCGGCTTCGGCCCACCGGCTCCGGCTGGTCAGTGTCTGCCAGAGGACCTAAAACTCTGTTTGTTAATATTGTCTGAGTACTATATAATAGTTAAAACTTTCAACAACGGATCTCTTGGTTCTG	Ascomycota	3888	0	0	0	0	0	0	0	0	0	0	0	0	0	0	0	0	0	0	0	0	0	0	0	0	0	0	0	0	0	0	0	0	0	0	0	0	0	0	0	0	0	0	0	0	0
25	Phy25_unclassified_Leotiomycetes	AGGGCACCACCAGGAGTGGAGCCTGCGGCTTAATTTGACTCAACACGGGGAAACTCACCAGGTCCAGACACAATAAGGATTGACAGATTGAGAGCTCTTTCTTGATTTTGTGGGTGGTGGTGCATGGCCGTTCTTAGTTGGTGGAGTGATTTGTCTGCTTAATTGCGATAACGAACGAGACCTTAACCTGCTAAATAGCCCGGCTAGCTTTGGCTGGTCGCTGGCTTCTTAGAGGGACTATCGGCTCAAGCCGATGGAAGTTTGAGGCA	Ascomycota	11469	0	0	0	0	0	0	0	0	0	0	0	0	0	0	0	0	0	0	0	0	0	0	0	0	0	0	0	0	0	0	0	0	0	0	0	0	0	0	0	0	0	0	0	0	0
339	Phy339_unclassified_Leotiomycetes	TGAAACTTGAAGGAATTGACGGAAGGGCACCACCAGGAGTGGAGCCTGCGGCTTAATTTGACTCAACACGGGGAAACTCACCAGGTCCAGACACAATAAGGATTGACAGATTGAGAGCTCTTTCTTGATTTTGTGGGTGGTGGTGCATGGCCGTTCTTAGTTGGTGGAGTGATTTGTCTGCTTAATTGCGATAACGAACGAGACCTTAACCTGCTAAATAGCCCGGCTAGCTTTGGCTGGTCGCTGGCTTCTTAGAGGGACTATCGGCTCAAGCCGATGGAAGTTTGAGGCAATAGCAGGTCTGTTATGCCC	Ascomycota	41	0	0	0	0	0	0	0	0	0	0	0	0	0	0	0	0	0	0	0	0	0	0	0	0	0	0	0	0	0	0	0	0	0	0	0	0	0	0	0	0	0	0	0	0	0
385	Phy385_unclassified_Leotiomycetes	AGGGCACCACCAGGAGTGGAGCCTGCGGCTTAATTTGACTCAACACGGGGAAACTCACCAGGTCCAGACACAATAAGGATTGACAGATTGAGAGCTCTTTCTTGATTTTGTGGGTGGTGGTGCATGGCCGTTCTTAGTTGGTGGAGTGATTTGTCTGCTTAATTGCGATAACGAACGAGACCTTAACCTGCTAAATAGCCAGGCTAGCTTTGGCTGGTCGCCGGCTTCTTAGAGGGACTATCGGCTCAAGCCGATGGAAGTTTGAGGCA	Ascomycota	21	0	0	0	0	0	0	0	0	0	0	0	0	0	0	0	0	0	0	0	0	0	0	0	0	0	0	0	0	0	0	0	0	0	0	0	0	0	0	0	0	0	0	0	0	0
11	Phy11_Candida	AGGGCACCACCAGGAGTGGAGCCTGCGGCTTAATTTGACTCAACACGGGGAAACTCACCAGGTCCAGACACAATAAGGATTGACAGATTGAGAGCTCTTTCTTGATTTTGTGGGTGGTGGTGCATGGCCGTTCTTAGTTGGTGGAGTGATTTGTCTGCTTAATTGCGATAACGAACGAGACCTTAACCTACTAAATAGTGCTGCTAGCATTTGCTGGTATAGTCACTTCTTAGAGGGACTATCGATTTCAAGTCGATGGAAGTTTGAGGCA	Ascomycota	36522	0	0	0	0	0	0	0	0	0	0	0	0	0	0	0	437	0	0	0	0	0	0	0	118	0	0	0	6	0	0	0	0	0	0	0	0	0	0	0	0	0	0	0	0	0
18	Phy18_Candida	AGGGCACCACCAGGAGTGGAGCCTGCGGCTTAATTTGACTCAACACGGGGAAACTCACCAGGTCCAGACACAATAAGGATTGACAGATTGAGAGCTCTTTCTTGATTTTGTGGGTGGTGGTGCATGGCCGTTCTTAGTTGGTGGAGTGATTTGTCTGCTTAATTGCGATAACGAACGAGACCTTAACCTACTAAATAGTGGTGCTAGCATTTGCTGGTTGTCCACTTCTTAGAGGGACTATCGGTTTCAAGCCGATGGAAGTTTGAGGCA	Ascomycota	21752	0	0	0	0	0	0	0	0	0	0	0	0	0	0	0	0	0	0	0	0	0	0	0	0	0	0	0	0	0	0	0	0	0	0	0	0	0	0	0	0	0	0	0	0	0
20	Phy20_Candida	AAGTCGTAACAAGGTTTCCGTAGGTGAACCTGCGGAAGGATCATTAAAGTTTGCTTAATTGCATTACACATGTTTTTTTAGAGAACTTGCTTGCAAGAACACTAATAATTTACTTAGTCAACAAATAAAAATATCAAAACTTTCAACAACGGATCTCTTGGTTCTC	Ascomycota	18482	18323	0	0	0	153	0	0	0	0	0	0	0	0	0	0	0	0	0	0	0	0	0	0	0	0	0	0	0	0	0	0	0	0	0	0	0	0	0	0	0	0	0	0	0	0
131	Phy131_Candida	AAGTCGTAACAAGGTTTCCGTAGGTGAACCTGCGGAAGGATCATTAAAGTTTGCTTAATTGCATTACACATGTTTTTTTAGAGAACTTGCTTGCAAGAACACTAATAATTTACTTAGTCAACAAATAAAAATATCAAAACTTTCAACAACGGATCACTTGGTTCTC	Ascomycota	230	230	0	0	0	0	0	0	0	0	0	0	0	0	0	0	0	0	0	0	0	0	0	0	0	0	0	0	0	0	0	0	0	0	0	0	0	0	0	0	0	0	0	0	0	0
172	Phy172_Candida	AGGGCACCACCAGGAGTGGAGCCTGCGGCTTAATTTGACTCAACACGGGGAAACTCACCAGGTCCAGACACAATAAGGATTGACAGATTGAGAGCTTTTTCTTGATTTTGTGGGTGGTGGTGCATGGCCGTTCTTAGTTGGTGGAGTGATTTGTCTGCTTAATTGCGATAACGAACGAGACCTTAACCTACTAAATAGTGCTGCTAGCATTTGCTGGTATAGTCACTTCTTAGAGGGACTATCGATTTCAAGTCGATGGAAGTTTGAGGCA	Ascomycota	143	0	0	0	0	0	0	0	0	0	0	0	0	0	0	0	0	0	0	0	0	0	0	0	0	0	0	0	0	0	0	0	0	0	0	0	0	0	0	0	0	0	0	0	0	0
175	Phy175_Candida	GAATTGCGATACGTATCATGACTTGCAGACGTGAATCATCAATCTTTGAACGCACATTGCGCCTTGAGGTATTCCTCAAGGCATGCCTGTTTGAGCGTCGGCTCCCTTCAAACCCCCGGGTTTGGTGTTGCCTTCCGAAATATCACAGTTGTCGCAATACGTTACTTCAACTTTATTCTTTCGCCCTCAAATCAGGTAGGACTACCCGCTGAACTTAA	Ascomycota	139	0	0	0	0	0	0	0	0	0	0	0	0	0	0	0	0	0	0	0	0	0	0	0	0	0	0	0	0	0	0	0	0	0	0	0	0	0	0	0	0	0	0	0	0	0
199	Phy199_Candida	AAGTCGTAACAAGGTTTCCGTAGGTGAACCTGCGGAAGGATCATTAAAGTTTGCTTAATTGCATTACACATGTTTTTTTAGAGAACTTGCTTGCAAGAACACTAATAATTTACTTAGTCAACAAATAAAAATATCAAAACTTTCAACAACGGATCTCTTGGTTCTT	Ascomycota	119	119	0	0	0	0	0	0	0	0	0	0	0	0	0	0	0	0	0	0	0	0	0	0	0	0	0	0	0	0	0	0	0	0	0	0	0	0	0	0	0	0	0	0	0	0
259	Phy259_Candida	AAGTCGTAACAAGGTTTCCGTAGGTGAACCTGCGGAAGGATCATTACTGATTTGCTTAATTGCACCACATGTGGTTTTTATTGAACAAATTTCTTTGGTGGCGGGAGCAATCCTACCGCCAGAGGTTATAACTAAACCAAACTTTTTATTTACAGTCAAACTTGATTTATTATTACAATAGTCAAAACTTTCAACAACGGATCTCTTGGTTCTC	Ascomycota	79	0	0	0	0	0	0	0	0	0	0	0	0	0	0	0	0	0	0	0	0	0	0	0	0	0	0	0	0	0	0	0	0	0	0	0	0	0	0	0	0	0	0	0	0	0
295	Phy295_Candida	GAACGCACATTGCGCCCTCTGGTATTCCGGAGGGCATGCCTGTTTGAGCGTCGTTTCTCCCTCAAACCCCTAGGGTTTGGTGTTGAGCAATACGACTTGGGTTTGCTTGAAAGATGATAGTGGTATAAGGCGGAGATGCTTGACAATGGCTTAGGTGTAACCAAAAACATTGCTAAGGCGGTCTCTGGCGTCGCCCATTTTATTCTTCAAACTTTGACCTCAAATCAGGTAGGACT	Ascomycota	60	0	0	0	0	0	0	0	0	0	0	0	0	0	0	0	0	0	0	0	0	0	0	0	0	0	0	0	0	0	0	0	0	0	0	0	0	0	0	0	0	0	0	0	0	0
310	Phy310_Candida	AAGTCGTAACAAGGTTTCCGTAGGTGAACCTGCGGAAGGATCATTATAGTAAGCTTAATTGCATACACTTTTTTAATTGAACACACCGATAACATTTTTAAAATTATCACTAAAGTAATATCAAAACTTTCAACAACGGATCTCTTGGTTCTC	Ascomycota	54	0	0	0	0	54	0	0	0	0	0	0	0	0	0	0	0	0	0	0	0	0	0	0	0	0	0	0	0	0	0	0	0	0	0	0	0	0	0	0	0	0	0	0	0	0
3	Phy3_Candida_albicans	AAGTCGTAACAAGGTTTCCGTAGGTGAACCTGCGGAAGGATCATTACTGATTTGCTTAATTGCACCACATGTGTTTTTCTTTGAAACAAACTTGCTTTGGCGGTGGGCCCAGCCTGCCGCCAGAGGTCTAAACTTACAACCAATTTTTTATCAACTTGTCACACCAGATTATTACTAATAGTCAAAACTTTCAACAACGGATCTCTTGGTTCTC	Ascomycota	161726	127	0	0	0	67	0	0	0	174	0	0	0	110504	0	0	0	289	0	0	0	54	0	0	0	0	0	0	0	265	0	0	0	27	0	0	0	0	0	0	0	65	0	0	0	0
4	Phy4_Candida_albicans	GAACGCACATTGCGCCCTCTGGTATTCCGGAGGGCATGCCTGTTTGAGCGTCGTTTCTCCCTCAAACCGCTGGGTTTGGTGTTGAGCAATACGACTTGGGTTTGCTTGAAAGACGGTAGTGGTAAGGCGGGATCGCTTTGACAATGGCTTAGGTCTAACCAAAAACATTGCTTGCGGCGGTAACGTCTACCACGTATATCTTCAAACTTTGACCTCAAATCAGGTAGGACT	Ascomycota	71113	0	0	0	0	0	0	0	0	0	0	0	0	0	0	0	0	0	0	0	0	0	0	0	0	0	0	0	0	0	0	0	0	0	0	0	0	0	0	0	0	0	483	0	0	0
8	Phy8_Candida_albicans	GAAATGCGATACGTAATATGAATTGCAGATATTCGTGAATCATCGAATCTTTGAACGCACATTGCGCCCTCTGGTATTCCGGAGGGCATGCCTGTTTGAGCGTCGTTTCTCCCTCAAACCGCTGGGTTTGGTGTTGAGCAATACGACTTGGGTTTGCTTGAAAGACGGTAGTGGTAAGGCGGGATCGCTTTGACAATGGCTTAGGTCTAACCAAAAACATTGCTTGCGGCGGTAACGTCTACCACGTATATCTTCAAACTTTGACCTCAAATCAGGTAGGACTACCCGCTGAACTTAA	Ascomycota	44241	0	0	0	0	0	0	0	0	0	0	0	0	0	0	0	0	0	0	0	0	0	0	0	0	0	0	0	0	0	0	0	0	0	0	0	0	0	0	0	0	0	0	872	0	0
19	Phy19_Candida_albicans	AAGTCGTAACAAGGTTTCCGTAGGTGAACCTGCGGAAGGATCATTACTGATTTGCTTAATTGCACCACATGTGTTTTTCTTTGAAACAAACTTGCTTTGGCGGTGGGCCCAGCCTGCCGCCAGAGGTCTAAACTTACAACCAATTTTTTATCAACTTGTCACACCAGATTATTACTTAATAGTCAAAACTTTCAACAACGGATCTCTTGGTTCTC	Ascomycota	21708	0	0	0	0	0	0	0	0	0	0	0	0	0	0	0	0	0	0	0	0	0	0	0	0	7	0	0	0	0	0	0	0	0	0	0	0	0	0	0	0	0	0	0	0	0
28	Phy28_Candida_albicans	GAACGCACATTGCGCCCTCTGGTATTCCGGAGGGCATGCCTGTTTGAGCGTCGTTTCTCCCTCAAACCGCTGGGTTTGGTGTTGAGCAATACGACTTGGGTTTGCTTGAAAGACGGTAGTGGTAAGGCGGGATCGCTTTGACAATGGCTTAGGTCTAACCAAAAACATTGCTTGCGGCGGTAGCGTCTACCACGTATATCTTCAAACTTTGACCTCAAATCAGGTAGGACT	Ascomycota	10424	0	0	0	0	0	0	0	0	0	0	0	0	0	0	0	0	0	0	0	0	0	0	0	0	0	0	0	0	0	0	0	0	0	0	0	0	0	0	0	0	0	0	0	0	0
35	Phy35_Candida_albicans	GAAATGCGATACGTAATATGAATTGCAGATATTCGTGAATCATCGAATCTTTGAACGCACATTGCGCCCTCTGGTATTCCGGAGGGCATGCCTGTTTGAGCGTCGTTTCTCCCTCAAACCGCTGGGTTTGGTGTTGAGCAATACGACTTGGGTTTGCTTGAAAGACGGTAGTGGTAAGGCGGGATCGCTTTGACAATGGCTTAGGTCTAACCAAAAACATTGCTTGCGGCGGTAGCGTCTACCACGTATATCTTCAAACTTTGACCTCAAATCAGGTAGGACTACCCGCTGAACTTAA	Ascomycota	6988	0	0	0	0	0	0	0	0	0	0	0	0	0	0	0	0	0	0	0	0	0	0	0	0	0	0	0	0	0	0	0	0	0	0	0	0	0	0	0	0	0	0	0	0	0
36	Phy36_Candida_albicans	GAACGCACATTGCGCCCTCTGGTATTCCGGAGGGCATGCCTGTTTGAGCGTCGTTTCTCCCTCAAACCGCTGGGTTTGGTGTTGAGCAATACGACTTGGGTTTGCTTGAAAGACGGTAGTGGTAAGGCGGGATCGCTTTGACAATGGCTTAGGTCTAACCAAAAACATTGCTTGCGGCGGTAACGTCCACCACGTATATCTTCAAACTTTGACCTCAAATCAGGTAGGACT	Ascomycota	6926	0	0	0	0	0	0	0	0	0	0	0	0	0	1162	0	0	0	72	0	0	0	3032	0	0	0	28	0	0	0	0	0	0	0	0	0	0	0	0	0	0	0	0	0	0	0
50	Phy50_Candida_albicans	GAAATGCGATACGTAATATGAATTGCAGATATTCGTGAATCATCGAATCTTTGAACGCACATTGCGCCCTCTGGTATTCCGGAGGGCATGCCTGTTTGAGCGTCGTTTCTCCCTCAAACCGCTGGGTTTGGTGTTGAGCAATACGACTTGGGTTTGCTTGAAAGACGGTAGTGGTAAGGCGGGATCGCTTTGACAATGGCTTAGGTCTAACCAAAAACATTGCTTGCGGCGGTAACGTCCACCACGTATATCTTCAAACTTTGACCTCAAATCAGGTAGGACTACCCGCTGAACTTAA	Ascomycota	2893	0	0	0	0	0	0	0	0	0	0	28	0	0	0	2104	0	0	0	22	0	0	0	0	0	0	0	0	0	0	0	0	0	0	0	0	0	0	0	0	0	0	0	0	0	0
56	Phy56_Candida_albicans	AGGGCACCACCAGGAGTGGAGCCTGCGGCTTAATTTGACTCAACACGGGGAAACTCACCAGGTCCAGACACAATAAGGATTGACAGATTGAGAGCTCTTTCTTGATTTTGTGGGTGGTGGTGCATGGCCGTTCTTAGTTGGTGGAGTGATTTGTCTGCTTAATTGCGATAACGAACGAGACCTTAACCTACTAAATAGTGCTGCTAGCATTTGCTGGTATAGTCACTTCTTAGAGGGACTATCGACTTCAAGTCGATGGAAGTTTGAGGCA	Ascomycota	2082	0	0	0	0	0	0	0	0	0	0	0	0	0	0	0	0	0	0	0	0	0	0	0	0	0	0	0	0	0	0	0	0	0	0	0	0	0	0	0	0	0	0	0	0	0
86	Phy86_Candida_albicans	AAGTCGTAACAAGGTTTCCGTAGGTGAACCTGCGGAAGGATCATTACTGATTTGCTTAATTGCACCACATGTGTTTTTCTTTGAAACAAACTTGCTTTGGCGGTGGGCCCAGCCTGCCGCCAGAGGTCTAAACTTACAACCAATTTTTTATTAACTTGTCACACCAGATTATTACTAAATAGTCAAAACTTTCAACAACGGATCTCTTGGTTCTC	Ascomycota	601	0	0	0	0	0	0	0	0	0	0	0	0	0	0	0	0	0	0	0	0	0	0	0	0	0	0	0	0	0	0	0	0	0	0	0	0	0	0	0	0	287	0	0	0	0
135	Phy135_Candida_albicans	GAACGCACATTGCGCCCTCTGGTATTCCGGAGGGCATGCCTGTTTGAGCGTCGTTTCTCCCTCAAACCGCTGGGTTTGGTGTTGAGCAATACGACTTGGGTTTGCTTGAAAGACGGTAGTGGTAAGGCGGGATCGCTTTGACAATGGCTTAGGTCTAACCAAAAACATTGCTTGCGGCGGTAACGTCTACCACGTATATCTTCAAACTTTGACCTCAAATCAGGTAGGAGT	Ascomycota	216	0	0	0	0	0	0	0	0	0	0	0	0	0	0	0	0	0	0	0	0	0	0	0	0	0	0	0	0	0	0	0	0	0	0	0	0	0	0	0	0	0	0	0	0	0
142	Phy142_Candida_albicans	TTCTTTCCCTACACGACGCTCTTCCGATCTGTGAGTCATCGAATCTTTGAACGCACATTGCGCCCTCTGGTATTCCGGAGGGCATGCCTGTTTGAGCGTCGTTTCTCCCTCAAACCGCTGGGTTTGGTGTTGAGCAATACGACTTGGGTTTGCTTGAAAGACGGTAGTGGTAAGGCGGGATCGCTTTGACAATGGCTTAGGTCTAACCAAAAACATTGCTTGCGGCGGTAACGTCCACCACGTATATCTTCAAACTTTGACCTCAAATCAGGTAGGACTACCCGCTGAACTTAAGCATATCAGATCGGAAGAGCACACGTCTGAACTCCAG	Ascomycota	188	0	0	0	0	0	0	0	0	0	0	0	0	0	0	0	0	0	0	108	0	0	0	80	0	0	0	0	0	0	0	0	0	0	0	0	0	0	0	0	0	0	0	0	0	0
143	Phy143_Candida_albicans	TTCTTTCCCTACACGACGCTCTTCCGATCTGTGAGTCATCGAATCTTTGAACGCACATTGCGCCCTCTGGTATTCCGGAGGGCATGCCTGTTTGAGCGTCGTTTCTCCCTCAAACCGCTGGGTTTGGTGTTGAGCAATACGACTTGGGTTTGCTTGAAAGACGGTAGTGGTAAGGCGGGATCGCTTTGACAATGGCTTAGGTCTAACCAAAAACATTGCTTGCGGCGGTAACGTCTACCACGTATATCTTCAAACTTTGACCTCAAATCAGGTAGGACTACCCGCTGAACTTAAGCATATCAGATCGGAAGAGCACACGTCTGAACTCCAG	Ascomycota	187	0	0	178	0	0	0	0	0	0	0	0	0	0	0	0	0	0	0	0	0	0	0	0	0	0	0	0	0	0	0	0	0	0	0	9	0	0	0	0	0	0	0	0	0	0
145	Phy145_Candida_albicans	AAGTCGTAACAAGGTTTCCGTAGGTGAACCTGCGGAAGGATCATTACTGATTTGCTTAATTGCACCACATGTGTTTTTTACTGAACAAATTTCTTTGGTGGCGGGAGCAATCCCACCGCCAGAGGTTATAACTAAACCAAACTTTTTATTTACAGTCGAACTTGATTTATTATTACAATAGTCAAAACTTTCAACAACGGATCTCTTGGTTCTC	Ascomycota	186	0	0	0	0	186	0	0	0	0	0	0	0	0	0	0	0	0	0	0	0	0	0	0	0	0	0	0	0	0	0	0	0	0	0	0	0	0	0	0	0	0	0	0	0	0
159	Phy159_Candida_albicans	AAGTCGTAACAAGGTTTCCGTAGGTGAACCTGCGGAAGGATCATTACTGATTTGCTTAATTGCACCACATGTGTTTTTCTTTGAAACAAACTTGCTTTGGCGGTGGGCCCAGCCTGCCGCCAGAGGTCTAAACTTACAACCAATTTTTTATCAACTTGTCACACCAGATTATTACTTAATAGTCAAAACTTTCAACAACGGATCTCTTGGTTCTT	Ascomycota	162	0	0	0	0	0	0	0	0	0	0	0	0	0	0	0	0	0	0	0	0	0	0	0	0	0	0	0	0	0	0	0	0	0	0	0	0	0	0	0	0	0	0	0	0	0
214	Phy214_Candida_albicans	GAACGCACATTGCGCCCTCTGGTATTCCGGAGGGCATGCCTGTTTGAGCGTCGTTTCTCCCTCAAACCGCTGGGTTTGGTGTTGAGCAATACGACTTGGGTTTGCTTGAAAGACGGTAGTGGTAAGGCGGGATCGCTTTGACAATGGCTTAGGTCTAACCAAAAACATTGCTTGCGGCGTTAACGTCCACCACGTATATCTTCAAACTTTGACCTCAAATCAGGTAGGACT	Ascomycota	108	0	0	0	0	0	0	0	0	0	0	0	0	0	0	0	0	0	0	0	0	0	0	0	0	0	0	0	0	0	0	0	0	0	0	0	0	0	0	0	0	0	0	0	0	0
240	Phy240_Candida_albicans	AAGTCGTAACAAGGTTTCCGTAGGTGAACCTGCGGAAGGATCATTACTGATTTGCTTAATTGCACCACATGTGTTTTTCTTTGAAACAAACTTGCTTTGGCGGTGGGCCCAGCCTGCCGTCAGAGGTCTAAACTTACAACCAATTTTTTATCAACTTGTCACACCAGATTATTACTAATAGTCAAAACTCTCAACAACGGATCTCTTGGTTCTC	Ascomycota	93	0	0	0	0	0	0	0	0	0	0	0	0	93	0	0	0	0	0	0	0	0	0	0	0	0	0	0	0	0	0	0	0	0	0	0	0	0	0	0	0	0	0	0	0	0
241	Phy241_Candida_albicans	GAAATGCGATACGTAATATGAATTGCAGATATTCGTGAATCATCGAATCTTTGAACGCACATTGCGCCCTCTGGTATTCCGGAGGGCATGCCTGTTTGAGCGTCGTTTCTCCCTCAAACCGCTGGGTTTGGTGTTGAGCAATACGACTTGGGTTTGCTTGAAAGACGGTAGTGGTAAGGCGGGATCGCTTTGACAATGGCTTAGGTCTAACCAAAAACATTGCTTGCGGCGGTAACGTCTACCACGTATATCTTCAAACTTTGACCTCAAATCAGGTAGGAGTACCCGCTGAACTTAA	Ascomycota	93	0	0	0	0	0	0	0	0	0	0	0	0	0	0	0	0	0	0	0	0	0	0	0	0	0	0	0	0	0	0	0	0	0	0	0	0	0	0	0	0	0	0	0	0	0
263	Phy263_Candida_albicans	GAACGCACATTGCGCCCTCTGGTATTCCGGAGGGCATGCCTGTTTGAGCGTCGTTTCTCCCTCAAACCGCTGGGTTTGGTGTTGAGCAATACGACTTGGGTTTGCTTGAAAGACGGTAGTGGTAAGGCGGGATCGCTTTGACAATGGCTTAGGTCTAACCAAAAACATTGCTTGCGGCGGTAACGTCAACCACGTATATCTTCAAACTTTGACCTCAAATCAGGTAGGACT	Ascomycota	77	0	0	0	0	0	0	0	0	0	0	0	0	0	0	0	0	0	0	0	0	0	0	0	0	0	0	0	0	0	0	0	0	0	0	0	0	0	0	0	0	0	0	0	0	0
266	Phy266_Candida_albicans	TTCTTTCCCTACACGACGCTCTTCCGATCTGTGAGTCATCGAATCTTTGAACGCACATTGCGCCCTCTGGTATTCCGGAGGGCATGCCTGTTTGAGCGTCGTTTCTCCCTCAAACCGCTGGGTTTGGTGTTGAGCAATACGACTTGGGTTTGCTTGAAAGACGGTAGTGGTAAGGCGGGATCGCTTTGACAATGGCTTAGGTCTAACCAAAAACATTGCTTGCGGCGGTAACGTCCACCACGTATATCTTCAAACTTTGACCTCAAATCAGGTAGGACTACCCGCTGAACTTAAGCATATCAGATCGGAAGAGCACACGTCTGAACTCCAC	Ascomycota	76	0	0	0	0	0	0	0	0	0	0	0	0	0	0	0	0	0	0	0	0	0	0	76	0	0	0	0	0	0	0	0	0	0	0	0	0	0	0	0	0	0	0	0	0	0
303	Phy303_Candida_albicans	AAGTCGTAACAAGGTTTCCGTAGGTGAACCTGCGGAAGGACCATTACTGATTTGCTTAATTGCACCACATGTGTTTTTCTTTGACACAAACTTGCTTTGGCGGTGGGCCCAGCCTGCCGCCAGAGGTCTAAACTTACAACCAATTTTTTATCAACTTGTCACACCAGATTATTACTAATAGTCAAAACTTTCAACAACGGATCTCTTGGTTCTC	Ascomycota	58	0	0	0	0	0	0	0	0	0	0	0	0	58	0	0	0	0	0	0	0	0	0	0	0	0	0	0	0	0	0	0	0	0	0	0	0	0	0	0	0	0	0	0	0	0
341	Phy341_Candida_albicans	GAACGCACATTGCGCCCTCTGGTATTCGGGAGGGCATGCCTGTTTGAGCGTCGTTTCTCCCTCAAACCGCTGGGTTTGGTGTTGAGCAATACGACTTGGGTTTGCTTGAAAGACGGTAGTGGTAAGGCGGGATCGCTTTGACAATGGCTTAGGTCTAACCAAAAACATTGCTTGCGGCTGTAACGTCTACCACGTATATCTTCAAACTTTGACCTCAAATCAGGTAGGACT	Ascomycota	40	0	0	0	0	0	0	0	0	0	0	0	0	0	0	0	0	0	0	0	0	0	0	0	0	0	0	0	0	0	0	0	0	0	0	0	0	0	0	0	0	0	0	0	0	0
344	Phy344_Candida_albicans	GAACGCACATTGCGCCCCTTGGTATTCCAGGGGGCATGCCTGTTTGAGCGTCGTTTCTCCCTCAAACCGCTGGGTTTGGTGTTGAGCAATACGACTTGGGTTTGCTTGAAAGACGGTAGTGGTAAGGCGGGATCGCTTTGACAATGGCTTAGGTCTAACCAAAAACATTGCTTGCGGCGGTAACGTCCACCACGTATATCTTCAAACTTTGACCTCAAATCAGGTAGGACT	Ascomycota	39	0	0	0	0	0	0	0	0	0	0	0	0	0	0	0	0	0	0	0	0	0	0	0	0	0	0	0	0	0	0	0	0	0	0	0	0	0	0	0	0	0	0	0	0	0
497	Phy497_Candida_albicans	AAGTCGTAACAAGGTTTCCGTAGGTGAACCTGCGGAAGGATCATTACTGATTTGCTTAATTGCACCACATGTGTTTTTCTTTGAAACAAACTTGCTTTGGCGGTGGGCCCAGCCTGCCGCCAGAGGTCTAAACTTACAACAACGGATCTCTTGGTTCTC	Ascomycota	6	0	0	0	0	0	0	0	0	0	0	0	0	0	0	0	0	0	0	0	0	0	0	0	0	0	0	0	0	0	0	0	0	0	0	0	0	0	0	0	0	0	0	0	0	0
245	Phy245_Candida_dubliniensis	AAGTCGTAACAAGGTTTCCGTAGGTGAACCTGCGGAAGGATCATTACTGATTTGCTTAATTGCACCACATGTGTTTTGTTCTGGACAAACTTGCTTTGGCGGTGGGCCCCTGCCTGCCGCCAGAGGACATAAACTTACAACCAAATTTTTTATAAACTTGTCACGAGATTATTTTTAATAGTCAAAACTTTCAACAACGGATCTCTTGGTTCTC	Ascomycota	86	0	0	0	0	0	0	0	0	0	0	0	0	0	0	0	0	0	0	0	0	0	0	0	0	0	0	0	0	58	0	0	0	0	0	0	0	0	0	0	0	0	0	0	0	0
287	Phy287_Candida_dubliniensis	GAAATGCGATACGTAATATGAATTGCAGATATTCGTGAATCATCGAATCTTTGAACGCACATTGCGCCCTCTGGTATTCCGGAGGGCATGCCTGTTTGAGCGTCGTTTCTCCCTCAAACCCCTAGGGTTTGGTGTTGAGCAATACGACTTGGGTTTGCTTGAAAGATGATAGTGGTATAAGGCGGAGATGCTTGACAATGGCTTAGGTGTAACCAAAAACATTGCTAAGGCGGTCTCTGGCGTCGCCCATTTTATTCTTCAAACTTTGACCTCAAATCAGGTAGGACTACCCGCTGAACTTAA	Ascomycota	64	0	0	0	0	0	0	0	0	0	0	0	0	0	0	0	0	0	0	0	0	0	0	0	0	0	0	0	0	0	0	0	0	0	0	0	0	0	0	0	0	0	0	0	0	0
242	Phy242_Candida_lambica	GGGGCACCACCAGGAGTGGAGCCTGCGGCTTAATTTGACTCAACACGGGGAAACTCACCAGGTCCAGACGTAATAAGGATTGACAAGTTAGAGACTTCTCTTGATCTTACGGGTGGTGGTGCATGGCCGTTTTTAGTCCTTGGAGTGATTTGTCTGCTTAATTGCGATAACGGACGAGACCTTAACCTGCTAAATAGGGCTGCGAGCATCTGCTCGTGGGCTCTTCTTAGAGGGACTATGGGTATCAAACCCATGGAAGTTTGAGGCA	Ascomycota	93	0	0	0	0	0	0	0	0	0	0	0	0	0	0	0	0	0	0	0	0	0	0	0	0	0	0	0	0	0	0	0	0	0	0	0	0	0	0	0	42	0	0	0	0	0
68	Phy68_Candida_parapsilosis	GAACGCACATTGCGCCCTTTGGTATTCCAAAGGGCATGCCTGTTTGAGCGTCATTTCTCCCTCAAACCCTCGGGTTTGGTGTTGAGCGATACGCTGGGTTTGCTTGAAAGAAAGGCGGAGTATAAACTAATGGATAGGTTTTTTCCACTCATTGGTACAAACTCCAAAACTTCTTCCAAATTCGACCTCAAATCAGGTAGGACT	Ascomycota	1223	0	0	0	0	0	0	0	0	0	0	0	0	0	0	0	0	0	0	0	0	0	0	0	0	0	0	0	0	0	0	0	0	0	0	0	0	0	0	0	0	0	0	0	0	0
79	Phy79_Candida_parapsilosis	GAAATGCGATAAGTAATATGAATTGCAGATATTCGTGAATCATCGAATCTTTGAACGCACATTGCGCCCTTTGGTATTCCAAAGGGCATGCCTGTTTGAGCGTCATTTCTCCCTCAAACCCTCGGGTTTGGTGTTGAGCGATACGCTGGGTTTGCTTGAAAGAAAGGCGGAGTATAAACTAATGGATAGGTTTTTTCCACTCATTGGTACAAACTCCAAAACTTCTTCCAAATTCGACCTCAAATCAGGTAGGACTACCCGCTGAACTTAA	Ascomycota	789	0	0	0	0	0	0	0	0	0	0	0	0	0	0	0	0	0	0	0	0	0	0	0	0	0	0	0	0	0	0	0	0	0	0	0	0	0	0	0	0	0	0	0	0	0
278	Phy278_Candida_parapsilosis	AAGTCGTAACAAGGTTTCCGTAGGTGAACCTGCGGAAGGATCATTACAGAATGAAAAGTGCTTAACTGCATTTTTTCTTACACATGTGTTTTTCTTTTTTTGAAAACTTTGCTTTGGTAGGCCTTCTATATGGGGCCTGCCAGAGATTAAACTCAACCAAATTTTATTTAATGTCAACCGATTATTTAATAGTCAAAACTTTCAACAACGGATCTCTTGGTTCTC	Ascomycota	69	31	0	0	0	9	0	0	0	0	0	0	0	0	0	0	0	0	0	0	0	0	0	0	0	0	0	0	0	0	0	0	0	0	0	0	0	0	0	0	0	0	0	0	0	0
9	Phy9_Candida_tropicalis	AAGTCGTAACAAGGTTTCCGTAGGTGAACCTGCGGAAGGATCATTACTGATTTGCTTAATTGCACCACATGTGTTTTTTATTGAACAAATTTCTTTGGTGGCGGGAGCAATCCTACCGCCAGAGGTTATAACTAAACCAAACTTTTTATTTACAGTCAAACTTGATTTATTATTACAATAGTCAAAACTTTCAACAACGGATCTCTTGGTTCTC	Ascomycota	38786	0	0	0	0	0	0	0	0	0	0	0	0	0	0	0	0	0	0	0	0	0	0	0	0	0	0	0	0	2	0	0	0	0	0	0	0	0	0	0	0	0	0	0	0	0
10	Phy10_Candida_tropicalis	GAACGCACATTGCGCCCTTTGGTATTCCAAAGGGCATGCCTGTTTGAGCGTCATTTCTCCCTCAAACCCCCGGGTTTGGTGTTGAGCAATACGCTAGGTTTGTTTGAAAGAATTTAACGTGGAAACTTATTTTAAGCGACTTAGGTTTATCCAAAAACGCTTATTTTGCTAGTGGCCACCACAATTTATTTCATAACTTTGACCTCAAATCAGGTAGGACT	Ascomycota	36713	0	0	0	0	0	0	0	0	0	0	0	0	0	0	0	0	0	0	0	0	0	0	0	0	0	0	0	0	0	0	0	0	0	0	0	0	0	0	0	0	0	0	0	0	0
30	Phy30_Candida_tropicalis	GAAATGCGATACGTAATATGAATTGCAGATATTCGTGAATCATCGAATCTTTGAACGCACATTGCGCCCTTTGGTATTCCAAAGGGCATGCCTGTTTGAGCGTCATTTCTCCCTCAAACCCCCGGGTTTGGTGTTGAGCAATACGCTAGGTTTGTTTGAAAGAATTTAACGTGGAAACTTATTTTAAGCGACTTAGGTTTATCCAAAAACGCTTATTTTGCTAGTGGCCACCACAATTTATTTCATAACTTTGACCTCAAATCAGGTAGGACTACCCGCTGAACTTAA	Ascomycota	9868	0	0	0	0	0	0	0	0	0	0	0	0	0	0	0	0	0	0	0	0	0	0	0	0	0	0	0	0	0	0	0	0	0	0	0	0	0	0	0	0	0	0	0	0	0
52	Phy52_Candida_tropicalis	AAGTCGTAACAAGGTTTCCGTAGGTGAACCTGCGGAAGGATCATTACTGATTTGCTTAATTGCACCACATGTGTTTTTTACTGAACAAATTTCTTTGGTGGCGGGAGCAATCCCACCGCCAGAGGTTATAACTAAACCAAACTTTTTATTTACAGTCAAACTTGATTTATTATTACAATAGTCAAAACTTTCAACAACGGATCTCTTGGTTCTC	Ascomycota	2497	7	0	0	0	2475	0	0	0	0	0	0	0	0	0	0	0	15	0	0	0	0	0	0	0	0	0	0	0	0	0	0	0	0	0	0	0	0	0	0	0	0	0	0	0	0
53	Phy53_Candida_tropicalis	AAGTCGTAACAAGGTTTCCGTAGGTGAACCTGCGGAAGGATCATTACTGATTTGCTTAATTGCACCACATGTGTTTTTTTATTGAACAAATTTCTTTGGTGGCGGGAGCAATCCCACCGCCAGAGGTTATAACTAAACCAAACTTTTTATTTACAGTCAAACTTGATTTATTATTACAATAGTCAAAACTTTCAACAACGGATCTCTTGGTTCTC	Ascomycota	2486	0	0	0	0	2486	0	0	0	0	0	0	0	0	0	0	0	0	0	0	0	0	0	0	0	0	0	0	0	0	0	0	0	0	0	0	0	0	0	0	0	0	0	0	0	0
74	Phy74_Candida_tropicalis	AAGTCGTAACAAGGTTTCCGTAGGTGAACCTGCGGAAGGATCATTACTGATTTGCTTAATTGCACCACATGTGTTTTTTATTGAACAAATTTCTTTAGTGGCGGGAGCAATCCTACCGCCAGAGGTTATAACTAAACCAAACTTTTTATTTACAGTCAAACTTGATTTATTATTACAATAGTCAAAACTTTCAACAACGGATCTCTTGGTTCTC	Ascomycota	916	0	0	0	0	0	0	0	0	0	0	0	0	0	0	0	0	0	0	0	0	0	0	0	0	0	0	0	0	0	0	0	0	0	0	0	0	0	0	0	0	0	0	0	0	0
81	Phy81_Candida_tropicalis	GAACGCACATTGCGCCCTTTGGTATTCCAAAGGGGGCATGCCTGTTTGAGCGTCATTTCTCCCTCAAACCCCCGGGTTTGGTGTTGAGCAATACGCTAGGTTTGTTTGAAAGAATTTAACGTGGAAACTTATTTTAAGCGACTTAGGTTTATCCAAAAACGCTTATTTTGCTAGTGGCCACCACAATTTATTTCATAACTTTGACCTCAAATCAGGTAGGACT	Ascomycota	726	0	0	0	0	0	726	0	0	0	0	0	0	0	0	0	0	0	0	0	0	0	0	0	0	0	0	0	0	0	0	0	0	0	0	0	0	0	0	0	0	0	0	0	0	0
114	Phy114_Candida_tropicalis	GAACGCACATTGCGCCCTTTGGTATTCCAAAGGGCATGCCTGTTTGAGCGTCATTTCTCCCTCAAACCCCCGGGTTTGGTGTTGAGCAATACGCTAGGTTTGTTTGAAAGAATTTAACGTGGAAACTTATTTTAAGCGACTTAGGTTTATCCAAAAACGCTTATTTTGCTAGTGGCCAACACAATTTATTTCATAACTTTGACCTCAAATCAGGTAGGACT	Ascomycota	317	0	0	0	0	0	0	0	0	0	0	0	0	0	0	0	0	0	0	0	0	0	0	0	0	0	0	0	0	0	0	0	0	0	0	0	0	0	0	0	0	0	0	0	0	0
127	Phy127_Candida_tropicalis	GAAATGCGATACGTAATATGAATTGCAGATATTCGTGAATCATCGAATCTTTGAACGCACATTGCGCCCTTTGGTATTCCAAAGGGCATGCCTGTTTGAGCGTCATTTCTCCCTCAAACCCCCGGGTTTGGTGTTGAGCAATACGCTAGGTTTGTTTGAAAGAATTTAACGTGGAAACTTATTTTAAGCGACTTAGGTTTATCCAAAAACGCTTATTTTGCTAGTGGCCAACACAATTTATTTCATAACTTTGACCTCAAATCAGGTAGGACTACCCGCTGAACTTAA	Ascomycota	248	0	0	0	0	0	0	0	0	0	0	0	0	0	0	0	0	0	0	0	0	0	0	0	0	0	0	0	0	0	0	0	0	0	0	0	0	0	0	0	0	0	0	0	0	0
161	Phy161_Candida_tropicalis	GAACGCACATTGCGCCCTTTGGTATTCCAAAGGGCATGCCTGTTTGAGCGTCATTTCTCCCTCAAACCCCCGGGTTTGGTGTTGAGCAATACACTAGGTTTGTTTGAAAGAATTTAACGTGGAAACTTATTTTAAGCGACTTAGGTTTATCCAAAAACGCTTATTTTGCTAGTGGCCACCACAATTTATTTCATAACTTTGACCTCAAATCAGGTAGGACT	Ascomycota	156	0	0	0	0	0	0	0	0	0	0	0	0	0	0	0	0	0	0	0	0	0	0	0	0	0	0	0	0	0	0	0	0	0	0	0	0	0	0	0	0	0	0	0	0	0
273	Phy273_Candida_tropicalis	GAACGCACATTGCGCCCTTTGGTATTACAAAGGGCATGCCTGTTTGAGCGTCATTTCTCCCTCAAACCCCCGGGTTTGGTGTTGAGCAATACGCTAGGTTTGTTTGAAAGAATTTAACGTGGAAACTTATTTTAAGCGACTTAGGTTTATCCAAAAACGCTTATTTTGCTAGTGGCCACCACAATTTATTTCATAACTTTGACCTCAAATCAGGTAGGACT	Ascomycota	72	0	0	0	0	0	0	0	0	0	0	0	0	0	0	0	0	0	0	0	0	0	0	0	0	0	0	0	0	0	0	0	0	0	0	0	0	0	0	0	0	0	0	0	0	0
194	Phy194_Candida_tropicals	GAACGCACATTGCGCCCTTTGGTATTCCAAAGGGCATGCCTGTTTGAGCGTCATTTCTCCCTCAAACCCCCGGGTTTGGTGTTGAGCAATACGCTTGGTTTGTTTGAAAGAATTTAACGTGGAAACTTATTTTAAGCGACTTAGGTTTATCCAAAAACGCTTATTTTGCTAGTGGCCACCACAATTTATTTCATAACTTTGACCTCAAATCAGGTAGGACT	Ascomycota	126	0	0	0	0	0	0	0	0	0	0	0	0	0	0	0	0	0	0	0	0	0	0	0	0	0	0	0	0	0	0	0	0	0	0	0	0	0	0	0	0	0	0	0	0	0
202	Phy202_Candida_tropicals	GAACGCACATTGCGCCCTTTGGTATTCCAAAGGGCATGCCTGTTTGAGCGTCATTTCTCCCTCAAACCCACGGGTTTGGTGTTGAGCAATACGCTAGGTTTGTTTGAAAGAATTTAACGTGGAAACTTATTTTAAGCGACTTAGGTTTATCCAAAAACGCTTATTTTGCTAGTGGCCACCACAATTTATTTCATAACTTTGACCTCAAATCAGGTAGGACT	Ascomycota	117	0	0	0	0	0	0	0	0	0	0	0	0	0	0	0	0	0	0	0	0	0	0	0	0	0	0	0	0	0	0	0	0	0	0	0	0	0	0	0	0	0	0	0	0	0
210	Phy210_Candida_tropicals	GAACGCACATTGCGCCCTTTGGTATTCCAAAGGGCATGCCTGTTTGAGCGTCATTTCTCCCTCAAACCCCAGGGTTTGGTGTTGAGCAATACGCTAGGTTTGTTTGAAAGAATTTAACGTGGAAACTTATTTTAAGCGACTTAGGTTTATCCAAAAACGCTTATTTTGCTAGTGGCCACCACAATTTATTTCATAACTTTGACCTCAAATCAGGTAGGACT	Ascomycota	110	0	0	0	0	0	0	0	0	0	0	0	0	0	0	0	0	0	0	0	0	0	0	0	0	0	0	0	0	0	0	0	0	0	0	0	0	0	0	0	0	0	0	0	0	0
42	Phy42_Debaryomyces	GAACGCACATTGCGCCCTCTGGTATTCCAGAGGGCATGCCTGTTTGAGCGTCATTTCTCTCTCAAACCTTCGGGTTTGGTATTGAGTGATACTCTTAGTTGAACTAGGCGTTTGCTTGAAATGTATTGGCATGAGTGGTACTGGATAGTGCTATATGACTTTCAATGTATTAGGTTTATCCAACTCGTTGAATAGTTTAATGGTATATTTCTCGGTATTCTAGGCTCGGCCTTACAATATAACAAACAAGTTTGACCTCAAATCAGGTAGGATT	Ascomycota	4430	0	26	0	0	0	0	0	0	0	0	0	0	0	0	0	0	0	0	0	0	0	0	0	0	0	0	0	0	0	15	0	0	0	1336	0	0	0	2406	0	0	0	0	0	0	0
65	Phy65_Debaryomyces	AAAGTAAAAGTCGTAACAAGGTTTCCGTAGGTGAACCTGCGGAAGGATCATTACAGTATTCTTTTTGCCAGCGCTTAATTGCGCGGCGAAAAAACCTTACACACAGTGTTTTTTGTTATTACAAGAACTTTTGCTTTGGTCTGGACTAGAAATAGTTTGGGCCAGAGGTTTACTGAACTAAACTTCAATATTTATATTGAATTGTTATTTATTTAATTGTCAATTTGTTGATTAAATTCAAAAAATCTTCAAAACTTTCAACAACGGATCTCTTGGTTCTC	Ascomycota	1229	0	0	0	0	0	0	0	0	0	0	0	0	0	0	0	0	0	0	0	0	0	0	0	0	0	0	0	0	0	0	0	0	0	0	0	0	1211	0	0	0	0	0	0	0	0
87	Phy87_Debaryomyces	GAAATGCGATAAGTAATATGAATTGCAGATTTTCGTGAATCATCGAATCTTTGAACGCACATTGCGCCCTCTGGTATTCCAGAGGGCATGCCTGTTTGAGCGTCATTTCTCTCTCAAACCTTCGGGTTTGGTATTGAGTGATACTCTTAGTTGAACTAGGCGTTTGCTTGAAATGTATTGGCATGAGTGGTACTGGATAGTGCTATATGACTTTCAATGTATTAGGTTTATCCAACTCGTTGAATAGTTTAATGGTATATTTCTCGGTATTCTAGGCTCGGCCTTACAATATAACAAACAAGTTTGACCTCAAATCAGGTAGGATTACCCGCTGAACTTAA	Ascomycota	601	0	0	0	0	0	0	0	0	0	0	0	0	0	0	0	0	0	0	0	0	0	0	0	0	0	0	0	0	0	0	0	0	0	0	132	0	0	0	461	0	0	0	0	0	0
94	Phy94_Debaryomyces_hansenii	GAACGCACATTGCGCCCTCTGGTATTCCAGAGGGCATGCCTGTTTGAGCGTCATTTCTCTCTCAAACCTTCGGGTTTGGTATTGAGTGATACTCTTAGTCGAACTAGGCGTTTGCTTGAAATGTATTGGCATGAGTGGTACTGGATAGTGCTATATGACTTTCAATGTATTAGGTTTATCCAACTCGTTGAATAGTTTAATGGTATATTTCTCGGTATTCTAGGCTCGGCCTTACAATATAACAAACAAGTTTGACCTCAAATCAGGTAGGACT	Ascomycota	557	0	0	0	0	0	0	0	0	0	0	0	0	0	0	0	0	0	0	0	0	0	0	0	0	0	0	0	0	0	0	0	0	0	0	0	0	0	557	0	0	0	0	0	0	0
104	Phy104_Debaryomyces	GAACGCACATTGCGCCCTCTGGTATTCCAGAGGGCATGCCTGTTTGAGCGTCATTTCTCTCTCAAACCTTCGGGTTTGGTATTGAGTGATACTCTTAGTCGAACTAGGCGTTTGCTTGAAATGTATTGGCATGAGTGGTACTGGATAGTGCTATATGACTTTCAATGTATTAGGTTTATCCAACTCGTTGAATAGTTTAATGGTATATTTCTCGGTATTCTAGGCTCGGCCTTACAATATAACAAACAAGTTTGACCTCAAATCAGGTAGGATT	Ascomycota	392	0	0	0	0	0	0	0	0	0	0	0	0	0	0	0	0	0	0	0	0	0	0	0	0	0	0	0	0	0	0	0	0	0	0	0	0	0	392	0	0	0	0	0	0	0
166	Phy166_Debaryomyces	GAACGCACATTGCGCCCCTTGGTATTCCAGGGGGCATGCCTGTTTGAGCGTCATTTCTCTCTCAAACCTTCGGGTTTGGTATTGAGTGATACTCTTAGTTGAACTAGGCGTTTGCTTGAAATGTATTGGCATGAGTGGTACTGGATAGTGCTATATGACTTTCAATGTATTAGGTTTATCCAACTCGTTGAATAGTTTAATGGTATATTTCTCGGTATTCTAGGCTCGGCCTTACAATATAACAAACAAGTTTGACCTCAAATCAGGTAGGATT	Ascomycota	151	0	0	0	0	0	0	0	0	0	0	0	0	0	0	0	0	0	0	0	0	0	0	0	0	0	0	0	0	0	0	0	0	0	0	0	0	0	151	0	0	0	0	0	0	0
211	Phy211_Debaryomyces	AAGTCGTAACAAGGTTTCCGTAGGTGAACCTGCGGAAGGATCATTACAGTATTCTTTTTGCCAGCGCTTAATTGCGCGGCGAAAAAACCTTACACACAGTGTTTTTTGTTATTACAAGAACTTTTGCTTTGGTCTGGACTAGAAATAGTTTGGGCCAGAGGTTTACTGAACTAAACTTCAATATTTATATTGAATTGTTATTTATTTAATTGTCAATTTGTTGATTAAATTCAAAAAATCTTCAAAACTTTCAACAACGGATCTCTTGGTTCTCGCATT	Ascomycota	110	0	0	0	0	0	0	0	0	0	0	0	0	0	0	0	0	0	0	0	0	0	0	0	0	49	0	0	0	0	0	0	0	61	0	0	0	0	0	0	0	0	0	0	0	0
356	Phy356_Debaryomyces	AAGTCGTAACAAGGTTTCCGTAGGTGAACCTGCGGAAGGATCATTACAGTATTCTTTTTGCCAGCGCTTAATTGCGCGGCGAAAAAACCTTACACACAGTGTTTTTTGTTATTACAAGAACTTTTGCTTTGGTCTGGACTAGAAATAGTTTGGGCCAGAGGTTTACTGAACTAAACTTCAATATTTATATTGAATTGTTATTTATTTAATTGTCAATTTGTTGATTAAATTCAAAAAATCTTCAAAACTTTCAACAACGGATCTCTTGGTTCTC	Ascomycota	31	0	0	0	0	0	0	0	0	31	0	0	0	0	0	0	0	0	0	0	0	0	0	0	0	0	0	0	0	0	0	0	0	0	0	0	0	0	0	0	0	0	0	0	0	0
386	Phy386_Debaryomyces_hansenii	GAACGCACATTGCGCCCCTTGGTATTCCAGGGGGCATGCCTGTTTGAGCGTCATTTCCTTCTCAAACATTCTGTTTGGTAGTGAGTGATACTCTTAGTTGAACTAGGCGTTTGCTTGAAATGTATTGGCATGAGTGGTACTGGATAGTGCTATATGACTTTCAATGTATTAGGTTTATCCAACTCGTTGAATAGTTTAATGGTATATTTCTCGGTATTCTAGGCTCGGCCTTACAATATAACAAACAAGTTTGACCTCAAATCAGGTAGGATT	Ascomycota	21	0	0	0	0	0	0	0	0	0	0	0	0	0	0	0	0	0	0	0	0	0	0	0	0	0	0	0	0	0	0	0	0	0	0	0	0	0	21	0	0	0	0	0	0	0
498	Phy498_Debaryomyces	AAAGTAAAAGTCGTAACAAGGTTTCCGTAGGTGAACCTGCGGAAGGATCATTACAGTATTCTTTTTGCCAGCGCTTAATTGCGCGGCGAAAAAACCTTACACACAGTGTTTTTTGTTATTACAAGAACTTTTGCTTTGGTCTGGACTAGAAATAGTTTGGGCCAGAGGTTTACTGAACTAAACTTCAATATTTATATTGAATTGTTATTTATTTAATTGTCAATTTGTTGATTAAATTCAAAAAATCTTCAAAACTTTCAACAACGGATCTCTTGGTTCTCGCATT	Ascomycota	6	0	0	0	0	0	0	0	0	0	0	0	0	0	0	0	0	0	0	0	0	0	0	0	0	0	0	0	0	0	0	0	0	0	0	0	0	0	0	0	0	0	0	0	0	0
82	Phy82_Candida_zeylanoides	GAACGCACATTGCGCCCTATGGTATTCCATAGGGCATGCCTGTTTGAGCGTCATTTCTCTCTCAAATCTTCGGATTTGGTTTTGAGTGATACTCTTAGTCAGACTAAGCGTTTGCTTGAAATGTATTGGCATGAGTGGTACTAGATAGTGCTGAACTGTTTCAATGTATTAGGTTTATCCAACTCGTTGACCAGTATAGTATTTGTTTATTACACAGGCTCGGCCTTACAACAACAAACAAAGTTTGACCTCAAATCAGGTAGGACT	Ascomycota	718	0	3	0	0	0	0	0	0	0	0	0	0	0	0	0	0	0	0	0	0	0	0	0	0	0	0	0	0	0	0	0	0	0	0	0	0	0	715	0	0	0	0	0	0	0
274	Phy274_Candida_zeylanoides	GAAATGCGATAAGTAATATGAATTGCAGATTTTCGTGAATCATCGAATCTTTGAACGCACATTGCGCCCTATGGTATTCCATAGGGCATGCCTGTTTGAGCGTCATTTCTCTCTCAAATCTTCGGATTTGGTTTTGAGTGATACTCTTAGTCAGACTAAGCGTTTGCTTGAAATGTATTGGCATGAGTGGTACTAGATAGTGCTGAACTGTTTCAATGTATTAGGTTTATCCAACTCGTTGACCAGTATAGTATTTGTTTATTACACAGGCTCGGCCTTACAACAACAAACAAAGTTTGACCTCAAATCAGGTAGGACTACCCGCTGAACTTAA	Ascomycota	72	0	0	0	0	0	0	0	0	0	0	0	0	0	0	0	0	0	0	0	0	0	0	0	0	0	0	0	0	0	0	0	0	0	0	0	0	0	0	72	0	0	0	0	0	0
421	Phy421_Candida_railenensis	AAGTCGTAACAAGGTTTCCGTAGGTGAACCTGCGGAAGGATCATTACAGTATTCTTTTGCCAGCGCTTAATTGCGCGGCGAAAAACCTTACACACTATGTTTTTTTAATTTGAAACTATTGCTTTGGTCTGGCTTAGAAATAGGTTGGGCCAAAGGTTTTATCAAAACTTCAATATTTATTATTGAATTGTTATTTTTAATTTTATGTCAATTTGTTGATTAATATCAAAAATCTTCAAAACTTTCAACAACGGATCTCTTGGTTCTC	Ascomycota	14	0	0	0	0	0	0	0	0	0	0	0	0	0	0	0	0	0	0	0	0	0	0	0	0	0	0	0	0	0	0	0	0	0	0	0	0	0	0	0	0	0	0	0	0	0
66	Phy66_Meyerozyma	GAACGCACATTGCGCCCTCTGGTATTCCAGAGGGCATGCCTGTTTGAGCGTCATTTCTCTCTCAAACCCCCGGGTTTGGTATTGAGTGATACTCTTAGTCGAACTAGGCGTTTGCTTGAAAAGTATTGGCATGGGTAGTACTGGATAGTGCTGTCGACCTCTCAATGTATTAGGTTTATCCAACTCGTTGAATGGTGTGGCGGGATATTTCTGGTATTGTTGGCCCGGCCTTACAACAACCAAACAAGTTTGACCTCAAATCAGGTAGGAAT	Ascomycota	1228	0	0	0	0	0	0	0	0	0	20	0	0	0	0	0	0	0	0	0	0	0	0	0	0	0	0	0	0	0	0	0	0	0	0	0	0	0	0	0	0	0	10	0	0	0
88	Phy88_Meyerozyma	AAGTCGTAACAAGGTTTCCGTAGGTGAACCTGCGGAAGGATCATTACAGTATTCTTTTGCCAGCGCTTAACTGCGCGGCGAAAAACCTTACACACAGTGTCTTTTTGATACAGAACTCTTGCTTTGGTTTGGCCTAGAGATAGGTTGGGCCAGAGGTTTAACAAAACACAATTTAATTATTTTTATTGATAGTCAAATTTTGAATTAATCTTCAAAACTTTCAACAACGGATCTCTTGGTTCTC	Ascomycota	601	0	0	0	0	0	0	0	0	0	0	0	0	0	0	0	0	0	0	0	0	0	0	0	0	0	0	0	0	0	0	0	0	0	0	0	0	0	0	0	0	69	0	0	0	532
195	Phy195_Meyerozyma	GAAATGCGATAAGTAATATGAATTGCAGATTTTCGTGAATCATCGAATCTTTGAACGCACATTGCGCCCTCTGGTATTCCAGAGGGCATGCCTGTTTGAGCGTCATTTCTCTCTCAAACCCCCGGGTTTGGTATTGAGTGATACTCTTAGTCGAACTAGGCGTTTGCTTGAAAAGTATTGGCATGGGTAGTACTGGATAGTGCTGTCGACCTCTCAATGTATTAGGTTTATCCAACTCGTTGAATGGTGTGGCGGGATATTTCTGGTATTGTTGGCCCGGCCTTACAACAACCAAACAAGTTTGACCTCAAATCAGGTAGGAATACCCGCTGAACTTAA	Ascomycota	126	0	0	0	0	0	0	0	0	0	0	0	0	0	0	0	0	0	0	0	0	0	0	0	0	0	0	0	0	0	0	0	0	0	0	0	0	0	0	0	0	0	0	0	0	0
78	Phy78_Scheffersomyces_coipomoensis	AGGGCACCACCAGGAGTGGAGCCTGCGGCTTAATTTGACTCAACACGGGGAAACTCACCAGGTCCAGACACAATAAGGATTGACAGATTGAGAGCTCTTTCTTGATTTTGTGGGTGGTGGTGCATGGCCGTTCTTAGTTGGTGGAGTGATTTGTCTGCTTAATTGCGATAACGAACGAGACCTTAACCTACTAAATAGTGCTGCTAGCTTTTGCTGGTATAGTCACTTCTTAGAGGGACTATCGATTTCAAGTCGATGGAAGTTTGAGGCA	Ascomycota	796	0	0	0	0	0	0	0	0	0	0	0	0	0	0	0	0	0	0	0	0	0	0	0	0	0	0	0	0	0	0	0	0	0	0	0	165	0	0	0	323	0	0	0	0	0
72	Phy72_Candida_sake	GAACGCACATTGCGCCCTGTGGTATTCCACAGGGCATGCCTGTTTGAGCGTCATTTCTCCCTCAAACCTCTGGTTTGGCGTTGAGTGATACTCGGTTTACTTGAAAAACATGAAAAGCATAACTATTAGGTTTTACCAACTCGTTATACTAATCTACAAGTTTGACCTCAAATCAGGTAGGACT	Ascomycota	951	0	12	0	0	0	8	0	0	0	0	0	0	0	0	0	0	0	0	0	0	0	0	0	0	0	0	0	0	0	7	0	0	0	906	0	0	0	18	0	0	0	0	0	0	0
499	Phy499_Candida_membranifaciens	AAGTCGTAACAAGGTTTCCGTAGGTGAACCTGCGGAAGGATCATTACTGATAGTTTTAGTTTGTTGCCTGCGCTTAATTGCGCGGCGACAAGCAAACACCTTACACACTGTGTTTTTGTTTTATTGAAAACTTGCTTTGGTTTGGCGAAAGCTGGGCCAAAGACTTACACAAACTTCAATTGCGAAATTGAATTGTTTTAAATTTTTATTGTCAATTTTGTTTGATTAATTTCAAAATAATCTTCAAAACTTTCAACAACGGATCTCTTGGTTCTC	Ascomycota	6	0	0	0	0	0	0	0	0	0	0	0	0	0	0	0	0	0	0	0	0	0	0	0	0	0	0	0	0	0	0	0	0	0	0	0	0	0	0	0	0	6	0	0	0	0
6	Phy6_Geotrichum Candidum	AAGTCGTAACAAGGTTTCCGTAGGTGAACCTGCGGAAGGATCATTATGAATTAATAATATTTGTGAAATTTCAACAAACAACATCAATTTTATAGTCTATTATTTTTAATTAAAACTTTTAACAATGGATCTCTTGGTTCTC	Ascomycota	55494	6	0	0	0	0	0	0	0	1610	0	0	0	95	0	0	0	34452	0	0	0	13	0	0	0	4	0	0	0	0	0	0	0	0	0	0	0	13	0	0	0	0	0	0	0	4
12	Phy12_Geotrichum Candidum	AGGGCACCACCAGGAGTGGAGCCTGCGGCTTAATTTGACTCAACACGGGGAAACTCACCAGGTCCAGACACAATAAGGATTGACAGATTGAGAGCTCTTTCATGATTTTGTGGGTGGTGGTGCATGGCCGTTCTTAGTTGGTGGAGTGATTTGTCTGCTTAATTGCGATAACGAACGAGACCTTAACCTGCTAAATAGCTGTAACAATAGATTATTGTTTTGACAGCTTCTTAGAGGGACTATCGATTTTCAAGTCGATGGAAGTTTGAGGCA	Ascomycota	35763	0	0	0	0	0	0	0	0	0	0	0	0	0	0	0	0	0	0	0	2328	0	0	0	0	0	0	0	0	0	0	0	0	0	0	0	0	0	0	0	0	0	0	0	0	0
23	Phy23_Geotrichum Candidum	GAAACGCGATATTTCTTGTGAATTGCAGAAGTGAACCATCAGTTTTTGAACGCACATTGCACTTTGGGGTATCCCCCAAAGTATACTTGTTTGAGCGTTGTTTCTCTCTTGGAATTGCTTTGCTCTTCTAAAATTTCGAATCAAATTCGTTTGAAAAACAACACTATTCAACCTCAGATCAAGTAGGATTACCCGCTGAACTTAA	Ascomycota	14099	0	0	0	0	0	0	0	0	0	0	0	0	0	0	0	0	0	0	3029	0	0	0	0	0	0	0	0	0	0	0	0	0	0	0	0	0	0	0	0	0	0	0	0	0	0
46	Phy46_Geotrichum Candidum	AAGTCGTAACAAGGTTTCCGTAGGTGAACCTGCGGAAGGATCATTAAGAATTATAAATATTTGTGAAATTTACACAGCAAACAATAATTTTATAGTCAAAACAAAAATAATCAAAACTTTTAACAATGGATCTCTTGGTTCTC	Ascomycota	3254	398	0	0	0	2762	0	0	0	18	0	0	0	30	0	0	0	35	0	0	0	0	0	0	0	0	0	0	0	0	0	0	0	0	0	0	0	0	0	0	0	0	0	0	0	0
70	Phy70_Geotrichum Candidum	GAGTCGTAACAAGGTTTCCGTAGGTGAACCTGCGGAAGGATCATTATGAATTATAAATATTTGTGAATTTACCACAGCAAACATCAATCATACAATCAATAATTAAAAAATTAAAACTTTTAACAATGGATCTCTTGGTTCTC	Ascomycota	1042	0	0	0	0	0	0	0	0	0	0	0	0	0	0	0	0	1042	0	0	0	0	0	0	0	0	0	0	0	0	0	0	0	0	0	0	0	0	0	0	0	0	0	0	0	0
76	Phy76_Geotrichum Candidum	AAGTCGTAACAAGGTTTCCGTAGGTGAACCTGCGGAAGGATCATTATGAATTAATAATATTTGTGAATTTACCACAACAAACATCAATCATACAATCAATAATTAAAAAATTAAAACTTTTAACAATGGATCTCTTGGTTCTC	Ascomycota	864	0	0	0	0	0	0	0	0	0	0	0	0	0	0	0	0	0	0	0	0	0	0	0	0	0	0	0	0	0	0	0	0	0	0	0	0	0	0	0	0	0	0	0	0	0
113	Phy113_Geotrichum Candidum	GAAACGCGATATTTCTTGTGAATTGCAGAAGTGAATCATCAGTTTTTGAACGCACATTGCACTTTGGGGTATCCCCCAAAGTATACTTGTTTGAGCGTTGTTTCTCTCTTGGAATTGCATTGCTTTTCTAAAAAATCGAATCAAATTCGTTTGAAAAACAACACTATTCAACCTCAGATCAAGTAGGATTACCCGCTGAACTTAA	Ascomycota	322	0	0	0	0	0	0	0	0	0	0	0	0	0	0	0	0	0	0	0	0	0	0	0	0	0	0	0	0	0	0	0	0	0	0	0	0	0	0	0	0	0	0	0	0	0
139	Phy139_Geotrichum Candidum	GAAACGCGATATTTCTTGTGAATTGCAGAAGTGAATCATCAGTTTTTGAACGCACATTGCACTTTGGGGTATCCCCCAAAGTATACTTGTTTGAGTGTTGTTTCTCTCTTGGAATTGCTTTGCTCTTCTAAAATTTCGAATCAAATTCGTTTGAAAAACAACACTATTCAACCTCAGATCAAGTAGGATTACCCGCTGAACTTAA	Ascomycota	192	0	0	0	0	0	0	0	0	0	0	0	0	0	0	0	0	0	0	192	0	0	0	0	0	0	0	0	0	0	0	0	0	0	0	0	0	0	0	0	0	0	0	0	0	0
144	Phy144_Geotrichum Candidum	AAGTCGTAACAAGGTTTCCGTAGGTGAACCTGCGGAAGGATCATTATGTATTATAAATATTTGTGAATTTACCACAGCAAACATCAATCATACAATCAATAATTAAAAAATTAAAACTTTTAACAATGGATCTCTTGGTTCTC	Ascomycota	187	0	0	0	0	0	0	0	0	0	0	0	0	0	0	0	0	187	0	0	0	0	0	0	0	0	0	0	0	0	0	0	0	0	0	0	0	0	0	0	0	0	0	0	0	0
146	Phy146_Geotrichum Candidum	AAGTCGTAACAAGGTTTGCGTAGGTGAACCTGCGGAAGGATCATTATGAATTATAAATATTTGTGAATTTACCACAGCAAACATCAATCATACAATCAATAATTAAAAAATTAAAACTTTTAACAATGGATCTCTTGGTTCTC	Ascomycota	185	0	0	0	0	0	0	0	0	0	0	0	0	0	0	0	0	185	0	0	0	0	0	0	0	0	0	0	0	0	0	0	0	0	0	0	0	0	0	0	0	0	0	0	0	0
150	Phy150_Geotrichum Candidum	GAAACGCGATATTTCTTGTGAATTGCAGAAGTGAATCATCAGTTTTTGAACGCACATTGCACTTTGGGGTATCCCCCAAAGTATACTTGTTTGAGCGTTGTTTCTCTCTTGGAATTGCATTGCTTTTCTAAAATTTCGAATCAAATTCGTTTGAAAAACAACACTATTCAACCTCAGATCAAGTAGGATTACCCGCTGAACTTAA	Ascomycota	175	0	0	0	0	0	0	0	0	0	0	0	0	0	0	0	0	0	0	0	0	0	0	0	0	0	0	0	0	0	0	0	0	0	0	0	0	0	0	0	0	0	0	0	0	0
158	Phy158_Geotrichum Candidum	AAGTCGTAACAAGGTTTCCGTAGGTGAACCTGCGGAAGGATCATTATGAATTAATAATATTTGTGAAATTTCAACAAACAACATCAATTTTATAGTCTATTATTTTTAATTAAAACTTTTAACAATGGAACTCTTGGTTCTC	Ascomycota	164	0	0	0	0	0	0	0	0	0	0	0	0	0	0	0	0	164	0	0	0	0	0	0	0	0	0	0	0	0	0	0	0	0	0	0	0	0	0	0	0	0	0	0	0	0
183	Phy183_Geotrichum Candidum	GAAACGCGATATTTCTTGTGAATTGCAGAAGTGAACCATCAGTTTTTGAACGCACATTGCACTTTGGGGTATCCCCCAAAGTATACTTGTTTGAGCGTTATTTCTCTCTTGGAATTGCTTTGCTCTTCTAAAATTTCGAATCAAATTCGTTTGAAAAACAACACTATTCAACCTCAGATCAAGTAGGATTACCCGCTGAACTTAA	Ascomycota	133	0	0	0	0	0	0	0	0	0	0	0	0	0	0	0	0	0	0	0	0	0	0	0	0	0	0	0	0	0	0	0	0	0	0	0	0	0	0	0	0	0	0	0	0	0
184	Phy184_Geotrichum Candidum	GAAACGCGATATTTCTTGTGAATTGCAGAAGTGAATCATCAGTTTTTGAACGCACATTGCACTTTGGGGTATCCCCCAAAGTATACTTGTTTGAGCGTTGTTTCTCTCTTGGATTTGCTTTGCTCTTCTAAAATTTCGAATCAAATTCGTTTGAAAAACAACACTATTCAACCTCAGATCAAGTAGGATTACCCGCTGAACTTAA	Ascomycota	132	0	0	0	0	0	0	0	0	0	0	0	0	0	0	0	0	0	0	0	0	0	0	0	0	0	0	0	0	0	0	0	0	0	0	0	0	0	0	0	0	0	0	0	0	0
187	Phy187_Geotrichum Candidum	GAAACGCGATATTTCTTGTGAATTGCAGAAGTGAATCATCAGTTTTTGAACGCACATTGCACTTTGGGGTATCCCCCAAAGTATACTTGTTTGAGCGTTGTTTCTCTCTTGGAATTGCTTTGCTCTTCTAAAATTTCGAATCTAATTCGTTTGAAAAACAACACTATTCAACCTCAGATCAAGTAGGATTACCCGCTGAACTTAA	Ascomycota	131	0	0	0	0	0	0	0	0	0	0	0	0	0	0	0	0	0	0	131	0	0	0	0	0	0	0	0	0	0	0	0	0	0	0	0	0	0	0	0	0	0	0	0	0	0
197	Phy197_Geotrichum Candidum	GAAACGCGATATTTCTTGTGAATTGCAGAAGTGAATCATCAGTTTTTGAACGCACATTGCACTTTGGGGTATCCCACAAAGTATACTTGTTTGAGCGTTGTTTCTCTCTTGGAATTGCTTTGCTCTTCTAAAATTTCGAATCAAATTCGTTTGAAAAACAACACTATTCAACCTCAGATCAAGTAGGATTACCCGCTGAACTTAA	Ascomycota	122	0	0	0	0	0	0	0	0	0	0	0	0	0	0	0	0	0	0	0	0	0	0	0	0	0	0	0	0	0	0	0	0	0	0	0	0	0	0	0	0	0	0	0	0	0
218	Phy218_Geotrichum Candidum	GAAACGCGATATTTCTTGTGAATTGCAGAAGTGAATCATCAGTTTTTGAACGCACATTGCACTTTGGGGTATCCCCCAAAGTATACTTGTTTGAGCGTTGTTTCTCTCTTGGAATTGCTTTGCTCTTCTAAAATTTCGAATCAAATTCGTTTGAAAAACAACACTATACAACCTCAGATCAAGTAGGATTACCCGCTGAACTTAA	Ascomycota	106	0	0	0	0	0	0	0	0	0	0	0	0	0	0	0	0	0	0	106	0	0	0	0	0	0	0	0	0	0	0	0	0	0	0	0	0	0	0	0	0	0	0	0	0	0
219	Phy219_Geotrichum Candidum	GAAACGCGATATTTCTTGTGAATTGCAGAAGTGAATCATCAGTTTTTGAACGCACATTGCACTTTGGGGTATCCCCCAAAGTATACTTGTTTGAGCGTTGTTTCTCTCTTGGAATTGCTTTGCTCTTCTAAAATTTCGAATCAAATTCGTTTGAAACACAACACTATTCAACCTCAGATCAAGTAGGATTACCCGCTGAACTTAA	Ascomycota	106	0	0	0	0	0	0	0	0	0	0	0	0	0	0	0	0	0	0	0	0	0	0	0	0	0	0	0	0	0	0	0	0	0	0	0	0	0	0	0	0	0	0	0	0	0
230	Phy230_Geotrichum Candidum	GAAACGCGATATTTCTTGTGAATTGCAGAAGTGAATCATCAGTTTTTGAACGCACATTGCACTTTGGGGTATCCCCCAAAGTATACTTGTTTGAGCGTTGTTTCTCTCTTGGAATTGCTTTGCTCTTCTAAAATTTCGAATCAAATTCGTTTGAAAAACAACGCTATACAACCTCAGATCAAGTAGGATTACCCGCTGAACTTAA	Ascomycota	98	0	0	0	0	0	0	0	0	0	0	0	0	0	0	0	0	0	0	98	0	0	0	0	0	0	0	0	0	0	0	0	0	0	0	0	0	0	0	0	0	0	0	0	0	0
237	Phy237_Geotrichum Candidum	GAAACGCGATATTTCTTGTGAATTGCAGAAGTGAATCATCAGTTTTTGAACGCACATTGCACTTTGGGGTATCCACCAAAGTATACTTGTTTGAGCGTTGTTTCTCTCTTGGAATTGCTTTGCTCTTCTAAAATTTCGAATCAAATTCGTTTGAAAAACAACACTATTCAACCTCAGATCAAGTAGGATTACCCGCTGAACTTAA	Ascomycota	95	0	0	0	0	0	0	0	0	0	0	0	0	0	0	0	0	0	0	0	0	0	0	0	0	0	0	0	0	0	0	0	0	0	0	0	0	0	0	0	0	0	0	0	0	0
246	Phy246_Geotrichum Candidum	GAAACGCGATATTTCTTGTGAGTTGCAGAAGTGAATCATCAGTTTTTGAACGCACATTGCACTTTGGGGTATCCCCCAAAGTATACTTGTTTGAGCGTTGTTTCTCTCTTGGAATTGCTTTGCTCTTCTAAAATTTCGAATCAAATTCGTTTGAAAAACAACACTATTCAACCTCAGATCAAGTAGGATTACCCGCTGGACTTAA	Ascomycota	86	0	0	0	0	0	0	0	0	0	0	0	0	0	0	0	0	0	0	0	0	0	0	0	0	0	0	0	0	0	0	0	0	0	0	0	0	0	0	0	0	0	0	0	0	0
255	Phy255_Geotrichum Candidum	AAGTCGTAACAAGGTTTCCGTAGGTGAACCTGCGGAAGGATCATTATGAATTAATAATATTTGTGAATTTACCACAGCAAACAAAAATCATACAATCAAAACAAAAATAATTAAAACTTTTAACAATGGATCTCTTGGTTCTC	Ascomycota	82	0	0	0	0	0	0	0	0	0	0	0	0	0	0	0	0	0	0	0	0	0	0	0	0	0	0	0	0	0	0	0	0	0	0	0	0	0	0	0	0	0	0	0	0	0
256	Phy256_Geotrichum Candidum	GAAACGCGATATTTCTTGTGAATTGCAGAAGTGAATCATCAGTTTTTGAACGCACATTGCACTTTGGGGTATCCCCCAAAGTATACTTGTTTGAGCGTTGTTTCTCTCTTGGAATTGCTTTGCTCTTCTAAAATTTCGAATCAAATTCGTTTGAAAAACAACACTATTAAACCTCAGATCAAGTAGGATTACCCGCTGAACTTAA	Ascomycota	82	0	0	0	0	0	0	0	0	0	0	0	0	0	0	0	0	0	0	0	0	0	0	0	0	0	0	0	0	0	0	0	0	0	0	0	0	0	0	0	0	0	0	0	0	0
290	Phy290_Geotrichum Candidum	GAAATGCGATATTTCTTGTGAATTGCAGAAGTGAATCATCAGTTTTTGAACGCACATTGCACTTTGGGGTATCCCCCAAAGTATACTTGTTTGAGCGTTGTTTCTCTCTTGGAATTGCTTTGCTTTTCTAAAATTTCGAATCAAATTCGTTTGAAAAACAACACTATTCAACCTCAGATCAAGTAGGATTACCCGCTGAACTTAA	Ascomycota	62	0	0	0	0	0	0	0	0	0	0	0	0	0	0	0	0	0	0	0	0	0	0	0	0	0	0	0	0	0	0	0	0	0	0	0	0	0	0	0	0	0	0	0	0	0
1	Phy1_unclassified_Dipodascaceae	AAGTCGTAACAAGGTTTCCGTAGGTGAACCTGCGGAAGGATCATTATGAATTATAAATATTTGTGAATTTACCACAGCAAACATCAATCATACAATCAATAATTAAAAAATTAAAACTTTTAACAATGGATCTCTTGGTTCTC	Ascomycota	320324	34	0	0	0	23	0	0	0	3408	0	0	0	572	0	0	0	226668	0	0	0	38	0	0	0	0	0	0	0	0	0	0	0	2	0	0	0	94	0	0	0	0	0	0	0	0
2	Phy2_unclassified_Dipodascaceae	GAAACGCGATATTTCTTGTGAATTGCAGAAGTGAATCATCAGTTTTTGAACGCACATTGCACTTTGGGGTATCCCCCAAAGTATACTTGTTTGAGCGTTGTTTCTCTCTTGGAATTGCTTTGCTCTTCTAAAATTTCGAATCAAATTCGTTTGAAAAACAACACTATTCAACCTCAGATCAAGTAGGATTACCCGCTGAACTTAA	Ascomycota	188038	0	0	0	0	0	0	0	0	0	0	0	0	0	0	3	0	0	0	24676	0	0	0	0	0	0	0	0	0	0	0	0	0	0	0	0	0	0	0	0	0	0	0	0	0	0
69	Phy69_unclassified_Dipodascaceae	AAGTCGTAACAAGGTTTCCGTAGGTGAACCTGCGGAAGGATCATTATGAATTAAAAATATTTGTGAATTTACCACAACAAACAAAAATACTATAGTCAAAACAAAAATAATTAAAACTTTTAACAATGGATCTCTTGGTTCTC	Ascomycota	1192	0	0	0	0	0	0	0	0	0	0	0	0	0	0	0	0	0	0	0	0	0	0	0	0	0	0	0	0	0	0	0	0	0	0	0	0	0	0	0	0	0	0	0	0	0
364	Phy364_unclassified_Dipodascaceae	AAGTCGTAACAAGGTTTCCGTAGGTGAACCTGCGGAAGGATCATTATGAATTATAAATATTTGTGAATTTACCACAGCAAACATCAATCATACAATCAATAATTAAAAAATTAAAACTTTTAACAATGGATCTCTGCGTTCT	Ascomycota	27	0	0	0	0	0	0	0	0	0	0	0	0	0	0	0	0	27	0	0	0	0	0	0	0	0	0	0	0	0	0	0	0	0	0	0	0	0	0	0	0	0	0	0	0	0
372	Phy372_unclassified_Dipodascaceae	AAGTCGTAACAAGGTTTCCGTAGGTGAACCTGCGGAAGGATCATTATGAATTATAAATATTTGTGAATTTCATACAAACAACAATAATACTATAGTCAAAACAAAAATAATTAAAACTTTTAACAATGGATCTCTTGGTTCTC	Ascomycota	24	0	0	0	0	0	0	0	0	0	0	0	0	0	0	0	0	0	0	0	0	0	0	0	0	0	0	0	0	0	0	0	0	0	0	0	0	0	0	0	0	0	0	0	0	0
24	Phy24_Clavispora_lusitaniae	GAACGCACATTGCGCCTCGAGGCATTCCTCGAGGCATGCCTGTTTGAGCGTCGCATCCCCTCTAACCCCCGGTTAGGCGTTGCTCCGAAATATCAACCGCGCTGTCAAACACGTTTACAGCACGACATTTCGCCCTCAAATCAGGTAGGACT	Ascomycota	12265	0	0	0	0	0	0	0	0	0	127	0	0	0	208	0	0	0	117	0	0	0	0	0	0	0	0	0	0	0	0	0	0	0	0	0	0	0	0	0	0	0	323	0	0	0
31	Phy31_Clavispora_lusitaniae	GAATTGCGATACGTAGTATGACTTGCAGACGTGAATCATCGAATCTTTGAACGCACATTGCGCCTCGAGGCATTCCTCGAGGCATGCCTGTTTGAGCGTCGCATCCCCTCTAACCCCCGGTTAGGCGTTGCTCCGAAATATCAACCGCGCTGTCAAACACGTTTACAGCACGACATTTCGCCCTCAAATCAGGTAGGACTACCCGCTGAACTTAA	Ascomycota	9436	0	0	4	0	0	0	0	0	0	0	0	0	0	0	0	0	0	0	0	0	0	0	0	0	0	0	0	0	0	0	0	0	0	0	0	0	0	0	0	0	0	0	4980	0	0
40	Phy40_Clavispora_lusitaniae	AAGTCGTAACAAGGTTTCCGTAGGTGAACCTGCGGAAGGATCATTAAAAAATACATTACACATTGTTTTTGCGAACAAAAAAATAAATTTTTTTATTCGAATTTCTTAATATCAAAACTTTCAACAACGGATCTCTTGGTTCTC	Ascomycota	4612	0	0	0	0	0	0	0	0	0	0	0	0	0	0	0	0	0	0	0	0	0	0	0	0	0	0	0	0	0	0	0	0	0	0	0	0	13	0	0	0	1615	0	0	0	2984
77	Phy77_Clavispora_lusitaniae	AAGTCGTAACAAGGTTTCCGTAGGTGAACCTGCGGAAGGATCATTAAAAAAAATTATACACACTGTTTTTGCGAACAAAAAAATAAATTTTTTTATTCTAACAAACTAAATCAAAACTTTCAACAACGGATCTCTTGGTTCTC	Ascomycota	808	0	0	0	0	0	0	0	0	0	0	0	0	0	0	0	0	0	0	0	0	0	0	0	0	0	0	0	0	0	0	0	0	0	0	0	0	0	0	0	0	176	0	0	0	632
95	Phy95_Clavispora_lusitaniae	AGGGCACCACCAGGAGTGGAGCCTGCGGCTTAATTTGACTCAACACGGGGAAACTCACCAGGTCCAGACACAATAAGGATTGACAGATTGAGAGCTCTTTCTTGATTTTGTGGGTGGTGGTGCATGGCCGTTCTTAGTTGGTGGAGTGATTTGTCTGCTTAATTGCGATAACGAACGAGACCTTAACCTCTAAATAGCGCCGCTAGCCTTGTGCTGGCGCGCGCTTCTTAGGGGGACTATTGACTTGAAGTCGATGGAAGTTTGAGGCA	Ascomycota	500	0	0	0	0	0	0	0	0	0	0	0	6	0	0	0	4	0	0	0	7	0	0	0	0	0	0	0	0	0	0	0	0	0	0	0	0	0	0	0	0	0	0	0	25	0
97	Phy97_Clavispora_lusitaniae	GAACGCACATTGCGCCCCTTGGTATTCCAGGGGGCATGCCTGTTTGAGCGTCGCATCCCCTCTAACCCCCGGTTAGGCGTTGCTCCGAAATATCAACCGCGCTGTCAAACACGTTTACAGCACGACATTTCGCCCTCAAATCAGGTAGGACT	Ascomycota	468	0	0	0	0	0	0	0	0	0	7	0	0	0	8	0	0	0	10	0	0	0	0	0	0	0	0	0	0	0	0	0	0	0	0	0	0	0	0	0	0	0	7	0	0	0
176	Phy176_Clavispora_lusitaniae	GAATTGCGATACGTAGTATGACTTGCAGACGTGAATCATCGAATCTTTGAACGCACATTGCGCCTCGAGGCATTCCTCGAGGCATGCCTGTTTGAGCGTCGCATCCCCTCTAACCCCCGGTTAGGCGTTGCTCCGAAATATCAACCGCGCTGTCAAACACGTTTACAGCACGACATTTCGCCCTCAAATCAGGTAGGAGTACCCGCTGAACTTAA	Ascomycota	139	0	0	0	0	0	0	0	0	0	0	0	0	0	0	0	0	0	0	0	0	0	0	0	0	0	0	0	0	0	0	0	0	0	0	0	0	0	0	0	0	0	0	0	0	0
336	Phy336_Clavispora	AGGGCACCACCAGGAGTGGAGCCTGCGGCTTAATTTGACTCAACACGGGGAAACTCACCAGGTCCAGACACAATAAGGATTGACAGATTGAGAGCTCTTTCTTGATTTTGTGGGTGGTGGTGCATGGCCGTTCTTAGTTGGTGGAGTGATTTGTCTGCTTAATTGCGATAACGAACGAGACCTTAACCTCTAAATAGGGCTGTTAGCATTTTGCTGGCGAGCGCTTCTTAGGGGGACTATTGACTTGAAGTCGATGGAAGTTTGAGGCA	Ascomycota	42	0	0	0	0	0	0	0	0	0	0	0	0	0	0	0	0	0	0	0	0	0	0	0	0	0	0	0	0	0	0	0	0	0	0	0	0	0	0	0	0	0	0	0	0	0
17	Phy17_Cyberlindnera_jadinii	AAGTCGTAACAAGGTTTCCGTAGGTGAACCTGCGGAAGGATCATTAGAGAACCTGGGCCTGCGCTACTTGCGCGGCTCCAACCAATACACAGTGTGTTATACTTCTCTTGCTTTGGCTCTGCCAAAGGTTTTAAACACAGAAATTTATTTTCTCTAGAAACTAGTCAATTTGAATTTTAATCTTCAAAACTTTCAACAACGGATCTCTTGGTTCTC	Ascomycota	22486	0	0	0	0	22462	0	0	0	0	0	0	0	0	0	0	0	24	0	0	0	0	0	0	0	0	0	0	0	0	0	0	0	0	0	0	0	0	0	0	0	0	0	0	0	0
34	Phy34_Cyberlindnera_jadinii	AAGTCGTAACAAGGTTTCCGTAGGTGAACCTGCGGAAGGATCATTAGAGAACCTGGGCCTGCGCTTCTAGCGCGGCTCCAACCAATACACAGTGTATTTTGCTTCTTTTGCTTTGGCTCTGCCAAAGGTTTTAAACACAGAAATTTATTTTCTCTAGAAACTAGTCAATTTGAATTTTAATCTTCAAAACTTTCAACAACGGATCTCTTGGTTCTC	Ascomycota	7762	0	0	0	0	7762	0	0	0	0	0	0	0	0	0	0	0	0	0	0	0	0	0	0	0	0	0	0	0	0	0	0	0	0	0	0	0	0	0	0	0	0	0	0	0	0
63	Phy63_Cyberlindnera_jadinii	GAACGCATATTGCGCTCTCTGGCATTCCAGAGAGCATGCCTGTTTGAGCGTCATTTCTCTCTCAAGATCCTCTAGGGGACTTGGTATTGAGTGATACTCTGTGTTAACTTGAAATACTCTAGGCAGAGCTCCCCCTAGAAATCCTCTGGGCCGAAATAATGTATTAGGTTCTACCAACTCGTTATTTTCCAGACAGACTTCCAGGCAGAGCTCGGCTGAACAACCTTTCTAAGCTTGACCTCAAATCAGGTAGGACT	Ascomycota	1381	0	0	0	0	0	1381	0	0	0	0	0	0	0	0	0	0	0	0	0	0	0	0	0	0	0	0	0	0	0	0	0	0	0	0	0	0	0	0	0	0	0	0	0	0	0
84	Phy84_Cyberlindnera_jadinii	AAGTCGTAACAAGGTTTCCGTAGGTGAACCTGCGGAAGGATCATTAGAGAACCTGGGCCTGCGCTACTTGCGCGGCTCCAACCAATACACAGTGTGTTATACTTCTCTTGCTTTGGCTCTGCCAAAGGTTTTTAAACACAGAAATTTATTTTCTCTAGAAACTAGTCAATTTGAATTTTAATCTTCAAAACTTTCAACAACGGATCTCTTGGTTCTC	Ascomycota	674	674	0	0	0	0	0	0	0	0	0	0	0	0	0	0	0	0	0	0	0	0	0	0	0	0	0	0	0	0	0	0	0	0	0	0	0	0	0	0	0	0	0	0	0	0
98	Phy98_Cyberlindnera_jadinii	AGGGCACCACCAGGAGTGGAGCCTGCGGCTTAATTTGACTCAACACGGGGAAACTCACCAGGTCCAGACACAATAAGGATTGACAGATTGAGAGCTCTTTCTTGATTTTGTGGGTGGTGGTGCATGGCCGTTCTTAGTTGGTGGAGTGATTTGTCTGCTTAATTGCGATAACGAACGAGACCTTAACCTACTAAATAGCGCGACTAGCTTTTGCTGGTGCTGACGCTTCTTAGAGGGACTATCGATTTCAAGTCGATGGAAGTTTGAGGCA	Ascomycota	458	0	0	0	0	0	0	0	458	0	0	0	0	0	0	0	0	0	0	0	0	0	0	0	0	0	0	0	0	0	0	0	0	0	0	0	0	0	0	0	0	0	0	0	0	0
99	Phy99_Cyberlindnera_jadinii	AAGTCGTAACAAGGTTTCCGTAGGTGAACCTGCGGAAGGATCATTAGAGAACCTGGGCCTGTGCTTCTAGCGCGGCTCCAACCAATACACAGTGTATTTTGCTTCTTTTGCTTTGGCTCTGCCAAAGGTTTTAAACACAGAAATTTATTTTCTCTAGAAACTAGTCAATTTGAATTTTAATCTTCAAAACTTTCAACAACGGATCTCTTGGTTCTC	Ascomycota	451	0	0	0	0	451	0	0	0	0	0	0	0	0	0	0	0	0	0	0	0	0	0	0	0	0	0	0	0	0	0	0	0	0	0	0	0	0	0	0	0	0	0	0	0	0
140	Phy140_Cyberlindnera_jadinii	GAAATGCGATACGTAATGTGAATTGCAGGTTTTCGTGAATCATCGAATCTTTGAACGCATATTGCGCTCTCTGGCATTCCAGAGAGCATGCCTGTTTGAGCGTCATTTCTCTCTCAAGATCCTCTAGGGGACTTGGTATTGAGTGATACTCTGTGTTAACTTGAAATACTCTAGGCAGAGCTCCCCCTAGAAATCCTCTGGGCCGAAATAATGTATTAGGTTCTACCAACTCGTTATTTTCCAGACAGACTTCCAGGCAGAGCTCGGCTGAACAACCTTTCTAAGCTTGACCTCAAATCAGGTAGGACTACCCGCTGAACTTAA	Ascomycota	192	0	0	0	0	0	0	192	0	0	0	0	0	0	0	0	0	0	0	0	0	0	0	0	0	0	0	0	0	0	0	0	0	0	0	0	0	0	0	0	0	0	0	0	0	0
141	Phy141_Cyberlindnera_jadinii	AAGTCGTAACAAGGTTTCCGTAGGTGAACCTGCGGAAGGATCATTAGAGAACCTGGGCCTGCGCTACTTGCGCGGCTCTAACCAATACACAGTGTGTTATACTTCTCTTGCTTTGGCTCTGCCAAAGGTTTTAAACACAGAAATTTATTTTCTCTAGAAACTAGTCAATTTGAATTTTAATCTTCAAAACTTTCAACAACGGATCTCTTGGTTCTC	Ascomycota	190	0	0	0	0	190	0	0	0	0	0	0	0	0	0	0	0	0	0	0	0	0	0	0	0	0	0	0	0	0	0	0	0	0	0	0	0	0	0	0	0	0	0	0	0	0
157	Phy157_Cyberlindnera_jadinii	AAGTCGTAACAAGGTTTCCGTAGGTGAACCTGCGGAAGGATCATTAGAGAACCTGGGCCTGCGCTTCTAGCGCGGCTCCAACCCATACACAGTGTATTTTGCTTCTTTTGCTTTGGTTCTGCCAAAGGTTTTAAACACAGAAATTTATTTTCTCTAGAAACTAGTCAATTTGAATTTTAATCTTCAAAACTTTCAACAACGGATCTCTTGGTTCTC	Ascomycota	166	0	0	0	0	166	0	0	0	0	0	0	0	0	0	0	0	0	0	0	0	0	0	0	0	0	0	0	0	0	0	0	0	0	0	0	0	0	0	0	0	0	0	0	0	0
206	Phy206_Cyberlindnera_jadinii	AAGTCGTAACAAGGTTTCCGTAGGTGAACCTGCGGAAGGATCATTAGAGAACCTGGGCCTGCGCTACTTGCGCGGCTCCAACCAATACACAGTGTGTTATACTTCTCTTGCTTTGGCTCTGCCAAAGGTTTTAAACACAGAAATTTATTTTCTTTAGAAACTAGTCAATTTGAATTTTAATCTTCAAAACTTTCAACAACGGATCTCTTGGTTCTC	Ascomycota	111	0	0	0	0	111	0	0	0	0	0	0	0	0	0	0	0	0	0	0	0	0	0	0	0	0	0	0	0	0	0	0	0	0	0	0	0	0	0	0	0	0	0	0	0	0
37	Phy37_Pichia_kudriavzevii	AAGTCGTAACAAGGTTTCCGTAGGTGAACCTGCGGAAGGATCATTACTGTGATTTACTACTACACTGCGTGAGCGGAACGAAAACAACAACACCTAAAATGTGGAATATAGCATATAGTCGACAAGAGAAATCTACGAAAAACAAACAAAACTTTCAACAACGGATCTCTTGGTTCTC	Ascomycota	6036	0	0	0	0	0	0	0	0	5850	0	0	0	8	0	0	0	178	0	0	0	0	0	0	0	0	0	0	0	0	0	0	0	0	0	0	0	0	0	0	0	0	0	0	0	0
100	Phy100_Pichia_kudriavzevii	AAGTCGTAACAAGGTTTCCGTAGGTGAACCTGCGGAAGGATCATTACTGTGATTTACTACTACACTGCGTGAGCGGAACGAAAACAACAACACCTAAAATGTGGAATATAGCATATAGGCGACAAGAGAAATCTACGAAAAACAAACAAAACTTTCAACAACGGATCTCTTGGTTCTC	Ascomycota	423	0	0	0	0	0	0	0	0	423	0	0	0	0	0	0	0	0	0	0	0	0	0	0	0	0	0	0	0	0	0	0	0	0	0	0	0	0	0	0	0	0	0	0	0	0
115	Phy115_Pichia_fermentans	GAAATGCGATACCTAGTGTGAATTGCAGCCATCGTGAATCATCGAGTTCTTGAACGCACATTGCGCCCGCTGGTATTCCGGCGGGCATGCCTGTCTGAGCGTCGTTTCCTTCTTGGAGCGGAGCTTCAGACCTGGCGGGCTGTCCCTGTGGACGGCGCGCCCAAAGCGAGGGGCCTTCTGCGCGAACTAGACTGTGCGCGCGGGGCGGCCGGCGAACTTATTACCAAGCTCGACCTCAGATCAGGCAGGAGTACCCGCTGAACTTAA	Ascomycota	313	0	0	0	0	0	0	0	0	0	0	0	0	0	0	0	0	0	0	0	0	0	0	0	0	0	0	0	0	0	0	0	0	0	0	0	0	0	0	313	0	0	0	0	0	0
132	Phy132_Pichia_fermentans	AAGTCGTAACAAGGTTTCCGTAGGTGAACCTGCGGAAGGATCATTACTGTGATTTATCCACCACACTGCGTGGGCGACACGAAACACCGAAACCGAACGCACGCCGTCAAGCAAGAAATCCACAAAACTTTCAACAACGGATCTCTTGGTTCTC	Ascomycota	222	0	0	0	0	0	0	0	0	0	0	0	0	0	0	0	0	0	0	0	0	0	0	0	0	0	0	0	0	0	0	0	0	0	0	0	0	215	0	0	0	7	0	0	0	0
314	Phy314_Pichia_kudriavzevii	AAGTCGTAACAAGGTTTCCGTAGGTGAACCTGCGGAAGGATCATTACTGTGATTTAGTACTACACTGCGTGAGCGGAACGAAAACAAAAACACCTAAAATGTGGAATATAGCATATAGTCGACAAGAGAAATCTACGAAAAACAAACAAAACTTTCAACAACGGATCTCTTGGTTCTC	Ascomycota	53	0	0	0	0	0	0	0	0	0	0	0	0	0	0	0	0	53	0	0	0	0	0	0	0	0	0	0	0	0	0	0	0	0	0	0	0	0	0	0	0	0	0	0	0	0
350	Phy350_Pichia_fermentans	GAAATGCGATACCTAGTGTGAATTGCAGCCATCGTGAATCATCGAGTTCTTGAACGCACATTGCGCCCGCTGGTATTCCGGCGGGCATGCCTGTCTGAGCGTCGTTTCCTTCTTGGAGCGGAGCTTCAGACCTGGCGGGCTGTTTTTTTGGACGGCGCGCCCAAAGCGAGGGGCCTTCTGCGCGAACTAGACTGTGCGCGCGGGGCGGCCGGCGAACTTACATCAAGCTCGACCTCAGATCAGGCAGGAGTACCCGCTGAACTTAA	Ascomycota	33	0	0	0	0	0	0	0	0	0	0	0	0	0	0	0	0	0	0	0	0	0	0	0	0	0	0	0	0	0	0	0	0	0	0	0	0	0	0	0	0	0	0	0	0	0
375	Phy375_Pichia_kudriavzevii	AAGTCGTAACAAGGTTTCCGTAGGTGAACCTGCGGAAGGATCATTACTGTGATCTACTACTACACTGCGTGAGCGGAACGAAAACAACAACACCTAAAATGTGGAATATAGCATATAGGCGACAAGAGAAATCTACGAAAAACAAACAAGACTTTCAACAACGGATCTCTTGGTTCTC	Ascomycota	23	0	0	0	0	0	0	0	0	23	0	0	0	0	0	0	0	0	0	0	0	0	0	0	0	0	0	0	0	0	0	0	0	0	0	0	0	0	0	0	0	0	0	0	0	0
407	Phy407_Pichia_kudriavzevii	AAGTCGTAACAAGGTTTCCGTAGGTGAACCTGCGGAAGGATCATTACTGTGATTTAGTACTACACTGCGTGAGCGGAACGAAAACAACAACACCTAAAATGTGGAATATAGCATATAGTCGACAAGAGAAATCTACGAAAAACAAACAAAACTTTCAACAACGGATCTCTTGGTTCTC	Ascomycota	16	0	0	0	0	0	0	0	0	0	0	0	0	0	0	0	0	0	0	0	0	0	0	0	0	0	0	0	0	0	0	0	0	0	0	0	0	16	0	0	0	0	0	0	0	0
500	Phy500_Pichia	AAGTCGTAACAAGGTTTCCGTAGGTGAACCTGCGGAAGGATCATTACTGTGATTTATATCTTATACACATGCGTGAGCGCACCAAACACCTAAAATTGTAATAATACCAGTCACTAAGTTTTAACAAAACAAAACTTTCAACAACGGATCTCTTGGTTCTC	Ascomycota	6	0	0	0	0	0	0	0	0	0	0	0	0	0	0	0	0	0	0	0	0	0	0	0	0	0	0	0	0	0	0	0	0	0	0	0	0	6	0	0	0	0	0	0	0	0
555	Phy555_Pichia_kudriavzevii	AAGTCGTAACAAGGTTTCCGTAGGTGAACCTGCGGAAGGATCATTACTGTGATTTAGTACTACACTGCGTGAGCGGAACGAAAACAACAACACCTAAAATGTGGAATATAGCATATAGTCGACAAGAGAAATCTACGAAAAAACAAACAAAACTTTCAACAACGGATCTCTTGGTTCTC	Ascomycota	2	0	0	0	0	0	0	0	0	0	0	0	0	0	0	0	0	0	0	0	0	2	0	0	0	0	0	0	0	0	0	0	0	0	0	0	0	0	0	0	0	0	0	0	0	0
14	Phy14_Candida_glabrata	GAAATGCGATACGTAATGTGAATTGCAGAATTCCGTGAATCATCGAATCTTTGAACGCACATTGCGCCCTCTGGTATTCCGGGGGGCATGCCTGTTTGAGCGTCATTTCCTTCTCAAACACGTTGTGTTTGGTAGTGAGTGATACTCTCGTTTTTGAGTTAACTTGAAATTGTAGGCCATATCAGTATGTGGGACACGAGCGCAAGCTTCTCTATTAATCTGCTGCTCGTTTGCGCGAGCGGCGGGGGTTAATACTGTATTAGGTTTTACCAACTCGGTGTTGATCTAGGGAGGGATAAGTGAGTGTTTTGTGCGTGCTGGGCAGACAGACGTCTTTAAGTTTGACCTCAAATCAGGTAGGGTTACCCGCTGAACTTAA	Ascomycota	26434	0	0	0	0	0	0	0	0	0	0	0	0	0	0	0	0	0	0	0	0	0	0	0	0	0	0	0	0	0	0	0	0	0	0	0	0	0	0	0	0	0	0	0	0	0
27	Phy27_Candida_glabrata	GAACGCACATTGCGCCCTCTGGTATTCCGGGGGGCATGCCTGTTTGAGCGTCATTTCCTTCTCAAACACGTTGTGTTTGGTAGTGAGTGATACTCTCGTTTTTGAGTTAACTTGAAATTGTAGGCCATATCAGTATGTGGGACACGAGCGCAAGCTTCTCTATTAATCTGCTGCTCGTTTGCGCGAGCGGCGGGGGTTAATACTGTATTAGGTTTTACCAACTCGGTGTTGATCTAGGGAGGGATAAGTGAGTGTTTTGTGCGTGCTGGGCAGACAGACGTCTTTAAGTTTGACCTCAAATCAGGTAGGGTT	Ascomycota	10865	0	0	0	0	0	0	0	0	0	0	0	0	0	0	0	0	0	0	0	0	0	0	0	0	0	0	0	0	0	0	0	0	0	0	0	0	0	0	0	0	0	0	0	0	0
45	Phy45_Candida_glabrata	AAGTCGTAACAAGGTTTCCGTAGGTGAACCTGCGGAAGGATCATTAAAGAAATTTAATTGATTTGTCTGAGCTCGGAGAGAGACATCTCTGGGGAGGACCAGTGTAGACACTCAGGAGGCTCCTAAAATATTTTCTCTGCTGTGAATGCTATTTCTCCTGCCTGCGCTTAAGTGCGCGGTTGGTGGGTGTTCTGCAGTGGGGGGAGGGAGCCGACAAAGACCTGGGAGTGTGCGTGGATCTCTCTATTCCAAAGGAGGTGTTTTATCACACGACTCGACACTTTCTAATTACTACACACAGTGGAGTTTACTTTACTACTATTCTTTTGTTCGTTGGGGGAACGCTCTCTTTCGGGAGGGAGTTCTCCCAGTGGATGCAAACACAAACAAATATTTTTT…	Ascomycota	3680	0	0	0	0	0	0	0	0	0	0	0	0	0	0	0	0	0	0	0	0	0	0	0	0	0	0	0	0	0	0	0	0	0	0	0	0	0	0	0	0	0	0	0	0	0
284	Phy284_Candida_glabrata	GAAATGCGATACGTAATGTGAATTGCAGAATTCCGTGAATCATCGAATCTTTGAACGCACATTGCGCCCCTTGGTATTCCAGGGGGCATGCCTGTTTGAGCGTCATTTCCTTCTCAAACACGTTGTGTTTGGTAGTGAGTGATACTCTCGTTTTTGAGTTAACTTGAAATTGTAGGCCATATCAGTATGTGGGACACGAGCGCAAGCTTCTCTATTAATCTGCTGCTCGTTTGCGCGAGCGGCGGGGGTTAATACTGTATTAGGTTTTACCAACTCGGTGTTGATCTAGGGAGGGATAAGTGAGTGTTTTGTGCGTGCTGGGCAGACAGACGTCTTTAAGTTTGACCTCAAATCAGGTAGGGTTACCCGCTGAACTTAA	Ascomycota	65	0	0	0	0	0	0	0	0	0	0	0	0	0	0	0	0	0	0	0	0	0	0	0	0	0	0	0	0	0	0	0	0	0	0	0	0	0	0	0	0	0	0	0	0	0
247	Phy247_Kazachstania_servazzii	AAGTCGTAACAAGGTTTCCGTAGGTGAACCTGCGGAAGGATCATTATAGAAATATAATTTTTCGTTGCTTTGCGAGGAGACACTATACTGCTGGACCAGCGCTTAATTGCGCGGTTTGGTGGGTCTCTGCAGCTCAGTAGCACTATTACACACAGTGGAGATTTTTATAATTCTTTGCATGCTTCTTTGGGCTGCTTCGGCGGCCCAGGAGTGACAAACACAAACAATTTTGTAATTTTATGAACTAGTCAAAACCAGAATTCCAGGAAGATTTATCTTTTTGTAATATTAAAACAAATATTAAAACTTTCAACAACGGATCTCTTGGTTCTC	Ascomycota	85	0	0	0	0	0	0	0	0	85	0	0	0	0	0	0	0	0	0	0	0	0	0	0	0	0	0	0	0	0	0	0	0	0	0	0	0	0	0	0	0	0	0	0	0	0
320	Phy320_Kazachstania_humilis	AAGTCGTAACAAGGTTTCCGTAGGTGAACCTGCGGAAGGATCATTAAAGAAATGATTGGGGGAGCCCGCCTGCGCTTAGCTGCGCGGTGGCGTTCCACCTCTTACACACAGTGGAGTAATTACTTATTCTTGGGCTGAGCGAAAGCTCTGCTCGCCAAACACAAACAACTATTTTTTATTATACAATGTCATCAAATCTGCTTACGCAGTAACCAAAATATTCAAAACTTTCAACAACGGATCTCTTGGTTCTC	Ascomycota	47	11	0	0	0	0	0	0	0	0	0	0	0	0	0	0	0	0	0	0	0	0	0	0	0	0	0	0	0	0	0	0	0	0	0	0	0	0	0	0	0	0	0	0	0	0
469	Phy469_Kazachstania_humilis	GAAATGCGATACGTAATGTGAATTGCAGAATTCCGTGAATCATCGAATCTTTGAACGCACATTGCGCCCCTTGGTATTCCAGGGGGCATGCCTGTTTGAGCGTCATTTCCTTCTCAAGCACCTGTGCTTGGTTGTGGGTGACACTCTCTCGAGTTAGCTTGAAATTGCTGGCCGCACTGCGGTGGAGCAGTTGGCTTGTCTGTCGTGCGCGGTGCCTCGGCGCCGGGCGTGGCTGGCATGCGATTGTCGTACTAGGTTTTACCAATTCGGCAGGAGCGTGCTGGGCAGAGAGACAATACAACCGCCCTCCCCCTGGCTAACAGTACTCTTTAAGTTTGACCTCAAATCAGGTAGGAATACCCGCTGAACTTAA	Ascomycota	9	0	0	0	0	0	0	0	0	0	0	0	0	0	0	0	0	0	0	0	0	0	0	0	0	0	0	0	0	0	0	0	0	0	0	0	0	0	0	0	0	0	0	0	0	0
49	Phy49_Kluyveromyces_marxianus	AAGTCGTAACAAGGTTTCCGTAGGTGAACCTGCGGAAGGATCATTAAAGATTATGAATGAATAGATTACTGGGGGAATCGTCTGAACAAGGCCTGCGCTTAATTGCGCGGCCAGTTCTTGATTCTCTGCTATCAGTTTTCTATTTCTCATCCTAAACACAATGGAGTTTTTTCTCTATGAACTACTTCCCTGGAGAGCTCGTCTCTCCAGTGGACATAAACACAAACAATATTTTGTATTATGAAAAACTATTATACTATAAAATTTAATATTCAAAACTTTCAACAACGGATCTCTTGGTTCTC	Ascomycota	2895	0	0	0	0	0	0	0	0	2508	0	0	0	0	0	0	0	387	0	0	0	0	0	0	0	0	0	0	0	0	0	0	0	0	0	0	0	0	0	0	0	0	0	0	0	0
125	Phy125_Kluyveromyces_marxianus	AAGTCGTAACAAGGTTTCCGTAGGTGAACCTGCGGAAGGATCATTAAAGATTATGAATGAATAGATTACTGGGGGAATTGTCTGAACAAGGCCTGCGCTTAATTGCGCGGCCAGTTCTTGATTCTCTGCTATCAGTTTTCTATTTCTCATCCTAAACACAATGGAGTTTTTTCTCTATGAACTACTTCCCTGGAGAGCTCGTCTCTCCAGTGGACATAAACACAAACAATATTTTGTATTATGAAAAACTATTATACTATAAAATTTAATATTCAAAACTTTCAACAACGGATCTCTTGGTTCTC	Ascomycota	261	0	0	0	0	0	0	0	0	261	0	0	0	0	0	0	0	0	0	0	0	0	0	0	0	0	0	0	0	0	0	0	0	0	0	0	0	0	0	0	0	0	0	0	0	0
252	Phy252_Kluyveromyces_marxianus	GAATTGCGATATGTATTGTGAATTGCAGATTTTCGTGAATCATCAAATCTTTGAACGCACATTGCGCCCTCTGGTATTCCAGGGGGCATGCCTGTTTGAGCGTCATTTCTCTCTCAAACCTTTGGGTTTGGTAGTGAGTGATACTCGTCTCGGGTTAACTTGAAAGTGGCTAGCCGTTGCCATCTGCGTGAGCAGGGCTGCGTGTCAAGTCTATGGACTCGACTCTTGCACATCTACGTCTTAGGTTTGCGCCAATTCGTGGTAAGCTTGGGTCATAGAGACTCATAGGTGTTATAAAGACTCGCTGGTGTTTGTCTCCTTGAGGCATACGGCTTTAACCAAAACTCTCAAAGTTTGACCTCAAATCAGGTAGGAGTACCCGCTGAACTTAA	Ascomycota	84	0	0	0	0	0	0	0	0	0	0	0	0	0	0	0	0	0	0	84	0	0	0	0	0	0	0	0	0	0	0	0	0	0	0	0	0	0	0	0	0	0	0	0	0	0
7	Phy7_Saccharomyces	AGGGCACCACCAGGAGTGGAGCCTGCGGCTTAATTTGACTCAACACGGGGAAACTCACCAGGTCCAGACACAATAAGGATTGACAGATTGAGAGCTCTTTCTTGATTTTGTGGGTGGTGGTGCATGGCCGTTCTTAGTTGGTGGAGTGATTTGTCTGCTTAATTGCGATAACGAACGAGACCTTAACCTACTAAATAGTGGTGCTAGCATTTGCTGGTTATCCACTTCTTAGAGGGACTATCGGTTTCAAGCCGATGGAAGTTTGAGGCA	Ascomycota	47545	0	0	0	1324	0	0	0	2744	0	0	0	1237	0	0	0	275	0	0	0	3783	0	0	0	0	0	0	0	0	0	0	0	2796	0	0	0	4952	0	0	0	5312	0	0	0	208	0
38	Phy38_Saccharomyces_cerevisiae	GAACGCACATTGCGCCCCTTGGTATTCCAGGGGGCATGCCTGTTTGAGCGTCATTTCCTTCTCAAACATTCTGTTTGGTAGTGAGTGATACTCTTTGGAGTTAACTTGAAATTGCTGGCCTTTTCATTGGATGTTTTTTTTTCCAAAGAGAGGTTTCTCTGCGTGCTTGAGGTATAATGCAAGTACGGTCGTTTTAGGTTTTACCAACTGCGGCTAATCTTTTTTATACTGAGCGTATTGGAACGTTATCGATAAGAAGAGAGCGTCTAGGCGAACAATGTTCTTAAAGTTTGACCTCAAATCAGGTAGGAGT	Ascomycota	5527	0	0	0	0	0	519	0	0	0	0	0	0	0	0	0	0	0	1377	0	0	0	0	0	0	0	0	0	0	0	0	0	0	0	0	0	0	0	0	0	0	0	63	0	0	0
39	Phy39_Saccharomyces	GAACGCACATTGCGCCCCTTGGTATTCCAGGGGGCATGCCTGTTTGAGCGTCATTTCCTTCTCAAACATTCTGTTTGGTAGTGAGTGATACTCTTTGGAGTTAACTTGAAATTGCTGGCCTTTTCATTGGATGTTTTTTTTCCAAAGAGAGGTTTCTCTGCGTGCTTGAGGTATAATGCAAGTACGGTCGTTTTAGGTTTTACCAACTGCGGCTAATCTTTTTTTATACTGAGCGTATTGGAACGTTATCGATAAGAAGAGAGCGTCTAGGCGAACAATGTTCTTAAAGTTTGACCTCAAATCAGGTAGGAGT	Ascomycota	4755	0	868	0	0	0	0	0	0	0	1323	0	0	0	0	0	0	0	0	0	0	0	0	0	0	0	0	0	0	0	1163	0	0	0	1401	0	0	0	0	0	0	0	0	0	0	0
43	Phy43_Saccharomyces_cerevisiae	GAAATGCGATACGTAATGTGAATTGCAGAATTCCGTGAATCATCGAATCTTTGAACGCACATTGCGCCCCTTGGTATTCCAGGGGGCATGCCTGTTTGAGCGTCATTTCCTTCTCAAACATTCTGTTTGGTAGTGAGTGATACTCTTTGGAGTTAACTTGAAATTGCTGGCCTTTTCATTGGATGTTTTTTTTTCCAAAGAGAGGTTTCTCTGCGTGCTTGAGGTATAATGCAAGTACGGTCGTTTTAGGTTTTACCAACTGCGGCTAATCTTTTTTATACTGAGCGTATTGGAACGTTATCGATAAGAAGAGAGCGTCTAGGCGAACAATGTTCTTAAAGTTTGACCTCAAATCAGGTAGGAGTACCCGCTGAACTTAA	Ascomycota	4135	0	0	0	0	0	0	147	0	0	0	0	0	0	0	0	0	0	0	440	0	0	0	0	0	0	0	0	0	0	0	0	0	0	0	0	0	0	0	696	0	0	0	22	0	0
67	Phy67_Saccharomyces_cerevisiae	GAAATGCGATACGTAATGTGAATTGCAGAATTCCGTGAATCATCGAATCTTTGAACGCACATTGCGCCCCTTGGTATTCCAGGGGGCATGCCTGTTTGAGCGTCATTTCCTTCTCAAACATTCTGTTTGGTAGTGAGTGATACTCTTTGGAGTTAACTTGAAATTGCTGGCCTTTTCATTGGATGTTTTTTTTCCAAAGAGAGGTTTCTCTGCGTGCTTGAGGTATAATGCAAGTACGGTCGTTTTAGGTTTTACCAACTGCGGCTAATCTTTTTTTATACTGAGCGTATTGGAACGTTATCGATAAGAAGAGAGCGTCTAGGCGAACAATGTTCTTAAAGTTTGACCTCAAATCAGGTAGGAGTACCCGCTGAACTTAA	Ascomycota	1227	0	0	333	0	0	0	0	0	0	0	0	0	0	0	0	0	0	0	0	0	0	0	0	0	0	0	0	0	0	0	0	0	0	0	0	0	0	0	0	0	0	0	0	0	0
108	Phy108_Saccharomyces_cerevisiae	GAACGCACATTGCGCCCCTTGGTATTCCAGGGGGCATGCCTGTTTGAGCGTCATTTCCTTCTCAAACATTCTGTTTGGTAGTGAGTGATACTCTTTGGAGTTAACTTGAAATTGCTGGCCTTTTCATTGGATGTTTTTTTTTCCAAAGAGAGATTTCTCTGCGTGCTTGAGGTATAATGCAAGTACGGTCGTTTTAGGTTTTACCAACTGCGGCTAATCTTTTTTATACTGAGCGTATTGGAACGTTATCGATAAGAAGAGAGCGTCTAGGCGAACAATGTTCTTAAAGTTTGACCTCAAATCAGGTAGGAGT	Ascomycota	371	0	0	0	0	0	0	0	0	0	0	0	0	0	0	0	0	0	0	0	0	0	0	0	0	0	0	0	0	0	0	0	0	0	0	0	0	0	0	0	0	0	0	0	0	0
117	Phy117_Saccharomyces_cerevisiae	AAGTCGTAACAAGGTTTCCGTAGGTGAACCTGCGGAAGGATCATTAAAGAAATTTAATAATTTTGAAAATGGATTTTTTTTTTGTTTTGGCAAGAGCATGAGAGCTTTTACTGGGCAAGAAGACAAGAGATGGAGAGTCCAGCCGGGCCTGCGCTTAAGTGCGCGGTCTTGCTAGGCTTGTAAGTTTCTTTCTTGCTATTCCAAACGGTGAGAGATTTCTGTGCTTTTGTTATAGGACAATTAAAACCGTTTCAATACAACACACTGTGGAGTTTTCATATCTTTGCAACTTTTTCTTTGGGCATTCGAGCAATCGGGGCCCAGAGGTTAACAAACACAAACAATTTTATCTATTCATTAAATTTTCGTCAAAAACAAGAATTTTCGTAACTGGAAATT…	Ascomycota	297	0	0	0	0	0	0	0	0	297	0	0	0	0	0	0	0	0	0	0	0	0	0	0	0	0	0	0	0	0	0	0	0	0	0	0	0	0	0	0	0	0	0	0	0	0
126	Phy126_Saccharomyces_cerevisiae	AAGTCGTAACAAGGTTTCCGTAGGTGAACCTGCGGAAGGATCATTAAAGAAATTTAATAATTTTGAAAATGGATTTTTTTTTTGTTTTGGCAAGAGCATGAGAGCTTTTACTGGGCAAGAAGACAAGAGATGGAGAGTCCAGCCGGGCCTGCGCTTAAGTGCGCGGTCTTGCTAGGCTTGTAAGTTTCTTTCTTGCTATTCCAAACGGTGAGAGATTTCTGTGCTTTTGTTATAGGACAATTAAAACCGTTTCAATACAACACACTGTGGAGTTTTCATATCTTTGCAACTTTTTCTTTGGGCATTCGAGCAATCGGGGCCCAGAGGTAACAAACACAAACAATTTTATCTATTCATTAAATTTTTGTCAAAAACAAGAATTTTCGTAACTGGAAATTT…	Ascomycota	261	0	0	0	0	0	0	0	0	261	0	0	0	0	0	0	0	0	0	0	0	0	0	0	0	0	0	0	0	0	0	0	0	0	0	0	0	0	0	0	0	0	0	0	0	0
151	Phy151_Saccharomyces_cerevisiae	AAGTCGTAACAAGGTTTCCGTAGGTGAACCTGCGGAAGGATCATTAAAGAAATTTAATAATTTTGAAAATGGATTTTTTTTTTGTTTTGGCAAGAGCATGAGAGCTTTTACTGGGCAAGAAGACAAGAGATGGAGAGTCCAGCCGGGCCTGCGCTTAAGTGCGCGGTCTTGCTAGGCTTGTAAGTTTCTTTCTTGCTATTCCAAACGGTGAGAGATTTCTGTGCTTTTGTTATAGGACAATTAAAACCGTTTCAATACAACACACTGTGGAGTTTTCATATCTTTGCAACTTTTTCTTTGGGCATTCGAGCAATCGGGGCCCAGAGGTAACAAACACAAACAATTTTATTTATTCATTAAATTTTTGTCAAAAACAAGAATTTTCGTAACTGGAAATTT…	Ascomycota	175	0	0	0	0	0	0	0	0	122	0	0	0	0	0	0	0	0	0	0	0	0	0	0	0	0	0	0	0	0	0	0	0	53	0	0	0	0	0	0	0	0	0	0	0	0
192	Phy192_Saccharomyces_cerevisiae	AAGTCGTAACAAGGTTTCCGTAGGTGAACCTGCGGAAGGATCATTAAAGAAATTTAATAATTTTGAAAATGGATTTTTTTTTTTGTTTTGGCAAGAGCATGAGAGCTTTTACTGGGCAAGAAGACAAGAGATGGAGAGTCCAGCCGGGCCTGCGCTTAAGTGCGCGGTCTTGCTAGGCTTGTAAGTTTCTTTCTTGCTATTCCAAACGGTGAGAGATTTCTGTGCTTTTGTTATAGGACAATTAAAACCGTTTCAATACAACACACTGTGGAGTTTTCATATCTTTGCAACTTTTTCTTTGGGCATTCGAGCAATCGGGGCCCAGAGGTTAACAAACACAAACAATTTTATCTATTCATTAAATTTTTGTCAAAAACAAGAATTTTCGTAACTGGAAAT…	Ascomycota	127	0	0	0	0	0	0	0	0	0	0	0	0	0	0	0	0	0	0	0	0	0	0	0	0	0	0	0	0	0	0	0	0	0	0	0	0	108	0	0	0	19	0	0	0	0
223	Phy223_Saccharomyces_cerevisiae	AAGTCGTAACAAGGTTTCCGTAGGTGAACCTGCGGAAGGATCATTAAAGAAATTTAATAATTTTGAAAATGGATTTTTTTTTTTGTTTTGGCAAGAGCATGAGAGCTTTTACTGGGCAAGAAGACAAGAGATGGAGAGTCCAGCCGGGCCTGCGCTTAAGTGCGCGGTCTTGCTAGGCTTGTAAGTTTCTTTCTTGCTATTCCAAACGGTGAGAGATTTCTGTGCTTTTGTTATAGGACAATTAAAACCGTTTCAATACAACACACTGTGGAGTTTTCATATCTTTGCAACTTTTTCTTTGGGCATTCGAGCAATCGGGGCCCAGAGGTAACAAACACAAACAATTTTATTTATTCATTAAATTTTTGTCAAAAACAAGAATTTTCGTAACTGGAAATT…	Ascomycota	104	0	0	0	0	0	0	0	0	0	0	0	0	0	0	0	0	0	0	0	0	0	0	0	0	0	0	0	0	0	0	0	0	0	0	0	0	0	0	0	0	0	0	0	0	104
226	Phy226_Saccharomyces	GAACGCACATTGCGCCCCTTGGTATTCCAGGGGGCATGCCTGTTTGAGCGTCATTTCCTTCTCAAACATTCTGTTTGGTAGTGAGTGATACTCTTTGGAGTTAACTTGAAATTGCTGGCCTTTTCATTGGATGTTTTTTTTCCAAAGAGAGGTTTCTCTGCGTGCTTGAGGTATAATGCAAGTACGGTCGTTTTAGGTTTTACCAACTGCGGCTAATCTTTTTTTATACTGAGCGTATTGGAACGTTATCGATAAGAAGAGAGCGTCTAGACGAACAATGTTCTTAAAGTTTGACCTCAAATCAGGTAGGAGT	Ascomycota	100	0	0	0	0	0	0	0	0	0	100	0	0	0	0	0	0	0	0	0	0	0	0	0	0	0	0	0	0	0	0	0	0	0	0	0	0	0	0	0	0	0	0	0	0	0
301	Phy301_Saccharomyces_cerevisiae	GAAATGCGATACGTAATGTGAATTGCAGAATTCCGTGAATCATCGAATCTTTGAACGCACATTGCGCCCTCTGGTATTCCGGGGGGCATGCCTGTTTGAGCGTCATTTCCTTCTCAAACATTCTGTTTGGTAGTGAGTGATACTCTTTGGAGTTAACTTGAAATTGCTGGCCTTTTCATTGGATGTTTTTTTTCCAAAGAGAGGTTTCTCTGCGTGCTTGAGGTATAATGCAAGTACGGTCGTTTTAGGTTTTACCAACTGCGGCTAATCTTTTTTTATACTGAGCGTATTGGAACGTTATCGATAAGAAGAGAGCGTCTAGGCGAACAATGTTCTTAAAGTTTGACCTCAAATCAGGTAGGAGTACCCGCTGAACTTAA	Ascomycota	59	0	0	0	0	0	0	0	0	0	0	0	0	0	0	0	0	0	0	0	0	0	0	0	0	0	0	0	0	0	0	0	0	0	0	0	0	0	0	0	0	0	0	0	0	0
413	Phy413_Saccharomyces_cerevisiae	AAGTCGTAACAAGGTTTCCGTAGGTGAACCTGCGGAAGGATCATTAAAGAAATTTAATAATTTTGAAAATGGATTTTTTTGTTTTGGCAAGAGCATGAGAGCTTTTACTGGGCAAGAAGACAAGAGATGGAGAGTCCAGCCGGGCCTGCGCTTAAGTGCGCGGTCTTGCTAGGCTTGTAAGTTTCTTTCTTGCTATTCCAAACGGTGAGAGATTTCTGTGCTTTTGTTATAGGACAATTAAAACCGTTTCAATACAACACACTGTGGAGTTTTCATATCTTTGCAACTTTTTCTTTGGGCATTCGAGCAATCGGGGCCCAGAGGTTAACAAACACAAACAATTTTATCTATTCATTAAATTTTTGTCAAAAACAAGAATTTTCGTAACTGGAAATTTTA…	Ascomycota	15	0	0	0	0	0	0	0	0	0	0	0	0	0	0	0	0	0	0	0	0	0	0	0	0	0	0	0	0	0	0	0	0	0	0	0	0	0	0	0	0	0	0	0	0	0
470	Phy470_Saccharomyces_cerevisiae	AAGTCGTAACAAGGTTTCCGTAGGTGAACCTGCGGAAGGATCATTAAAGAAATTTAATAATTTTGAAAATGGATTTTTTTTTTGTTTTGGCAAGAGCATGAGAGCTTTTACTGGGCAAGAAGACAAGAGATGGAGAGTCCAGCCGGGCCTGCGCTTAAGTGCGCGGTCTTGCTAGGCTTGTAAGTTTCTTTCTTGCTATTCCAAACGGTGAGAGATTTCTGTGCTTTTGTTATAGGACAATTAAAACCGTTTCAATACAACACACTGTGGAGTTTTCATATCTTTGCAACTTTTTCTTTGGGCATTCGAGCAATCGGGGCCCAGAGGTAACAAACACAAACAATTTTATTTATTCATTAAATTTTTGTCAAAAACAAGAATTTTCGTAACTGGAAATTT…	Ascomycota	9	0	0	0	0	0	0	0	0	0	0	0	0	0	0	0	0	0	0	0	0	0	0	0	0	0	0	0	0	0	0	0	0	0	0	0	0	0	0	0	0	0	0	0	0	0
516	Phy516_Saccharomyces_cerevisiae	GAACGCACATTGCGCCCCTTGGTATTCCAGGGGGCATGCCTGTTTGAGCGTCATTTCCTTCTCAAACATTCTGTTTGGTAGTGAGTGTTTTGTGCGTGCTGGGCAGACAGACGTCTTTAAGTTTGACCTCAAATCAGGTAGGGTT	Ascomycota	5	0	0	0	0	0	0	0	0	0	0	0	0	0	0	0	0	0	0	0	0	0	0	0	0	0	0	0	0	0	0	0	0	0	0	0	0	0	0	0	0	0	0	0	0	0
227	Phy227_Torulaspora_delbrueckii	GAACGCACATTGCGCCCCTTGGTATTCCAGGGGGCATGCCTGTTTGAGCGTCATTTCCTTCTCAAACAATCATGTTTGGTAGTGAGTGATACTCTGTCAAGGGTTAACTTGAAATTGCTAGCCTGTTATTTGGTTGTGATTTTGCTGGCTTGGATGACTTTGTCCAGTCTAGCTAATACCGAATTGTCGTATTAGGTTTTACCAACTTCGGCAGACTGTGTGTTGGCTCGGGCGCTTTAAAGACTTTGTCGTAAACGATTTATCGTTTGTTTGAGCTTTTCGCATACGCAATCCGGCGAACAATACTCTCAAAGTTTGACCTCAAATCAGGTAGGAAT	Ascomycota	100	0	0	0	0	0	0	0	0	0	0	0	0	0	0	0	0	0	0	0	0	0	0	0	0	0	0	0	0	0	0	0	0	0	0	0	0	0	0	0	0	0	0	0	0	0
329	Phy329_Torulaspora_delbrueckii	AAGTCGTAACAAGGTTTCCGTAGGTGAACCTGCGGAAGGATCATTAGAGAAATCTATATGAATGAAGTTAGAGGACGTCTAAAGATACTGTAAGAGAGGATCAGGTTCAAGACCAGCGCTTAATTGCGCGGTTGCGGCTTGGTTCGCCTTTTGCGGAACATGTCTTTTCTCGTTGTTAACTCTACTTCAACTTCTACAACACTGTGGAGTTTTCTACACAACTTTTCTTCTTTGGGAAGATACGTCTTGTGCGTGCTTCCCAGAGGTGACAAACACAAACAACTTTTTATTATTATAAACCAGTCAAAACCAATTTCGTTATGAAATTAAAAATATTTAAAACTTTCAACAACGGATCTCTTGGTTCTC	Ascomycota	44	0	0	0	0	0	0	0	0	0	0	0	0	0	0	0	0	44	0	0	0	0	0	0	0	0	0	0	0	0	0	0	0	0	0	0	0	0	0	0	0	0	0	0	0	0
448	Phy448_Torulaspora_delbrueckii	GAAATGCGATAAGTAATGTGAATTGCAGAATTCAGTGAATCATCGAATCTTTGAACGCACATTGCGCCCCTTGGTATTCCAGGGGGCATGCCTGTTTGAGCGTCATTTCCTTCTCAAACAATCATGTTTGGTAGTGAGTGATACTCTGTCAAGGGTTAACTTGAAATTGCTAGCCTGTTATTTGGTTGTGATTTTGCTGGCTTGGATGACTTTGTCCAGTCTAGCTAATACCGAATTGTCGTATTAGGTTTTACCAACTTCGGCAGACTGTGTGTTGGCTCGGGCGCTTTAAAGACTTTGTCGTAAACGATTTATCGTTTGTTTGAGCTTTTCGCATACGCAATCCGGCGAACAATACTCTCAAAGTTTGACCTCAAATCAGGTAGGAATACCCGCTGA…	Ascomycota	11	0	0	0	0	0	0	0	0	0	0	0	0	0	0	0	0	0	0	0	0	0	0	0	0	0	0	0	0	0	0	0	0	0	0	0	0	0	0	0	0	0	0	0	0	0
311	Phy311_unclassified_Saccharomycetaceae	AGGGCACCACCAGGAGTGGAGCCTGCGGCTTAATTTGACTCAACACGGGGAAACTCACCAGGTCCAGACACAATAAGGATTGACAGATTGAGAGCTCTTTCTTGATTTTGTGGGTGGTAGTGCATGGCCGTTCTTAGTTGGTGGAGTGATTTGTCTGCTTAATTGCGATAACGAACGAGACCTTAACCTACTAAATAGTGGTGCTAACATTTGCTGGTTATCCACTTCTTAGAGGGACTATCGGTTTCAAGCCGATGGAAGTTTGAGGCA	Ascomycota	54	0	0	0	0	0	0	0	54	0	0	0	0	0	0	0	0	0	0	0	0	0	0	0	0	0	0	0	0	0	0	0	0	0	0	0	0	0	0	0	0	0	0	0	0	0
342	Phy342_unclassified_Saccharomycetaceae	AGGGCACCACCAGGAGTGGAGCCTGCGGCTTAATTTGACTCAACACGGGGAAACTCACCAGGTCCAGACACAATAAGGATTGACAGATTGAGAGCTCTTTCTTGATTTTGTGGGTGGTGGTGCATGGCCGTTCTTAGTTGGTGGAGTGATTTGTCTGCTTAATTGCGATAACGAACGAGACCTTAACCTACTAAATAGTGGTGCTAGCATTTGCTGGTTATCCACTTCTTAGAGGGACTATCGGTTTCAAGGCGACGGAAGTTTGAGGCA	Ascomycota	40	0	0	0	0	0	0	0	0	0	0	0	0	0	0	0	0	0	0	0	0	0	0	0	0	0	0	0	0	0	0	0	0	0	0	0	0	0	0	0	40	0	0	0	0	0
165	Phy165_unclassified_Saccharomyetaceae	AGGGCACCACCAGGAGTGGAGCCTGCGGCTTAATTTGACTCAACACGGGGAAACTCACCAGGTCCAGACACAATAAGGATTGACAGATTGAGAGCTCTTTCTTGATTTTGTGGGTGGTGGTGCATGGCCGTTCTTAGTTGGTGGAGTGATTTGTCTGCTTAATTGTGATAACGAACGAGACCTTAACCTACTAAATAGTGGTGCTAGCATTTGCTGGTTATCCACTTCTTAGAGGGACTATCGGTTTCAAGCCGATGGAAGTTTGAGGCA	Ascomycota	153	0	0	0	0	0	0	0	0	0	0	0	0	0	0	0	0	0	0	0	0	0	0	0	0	0	0	0	0	0	0	0	0	0	0	0	153	0	0	0	0	0	0	0	0	0
190	Phy190_Starmerella	GAACGCACATTGCGCCATTAGGTTCTCCTAATGGCATGCTTGTTGGAGCGCCGATCTTTCTCTCATACTACTTCATTGTAGTACGAGGTTCTGCTCCTTTTAGGAGTCAAAAGAATGGAAGTGCACACGTTAGATAACTCTGTGCAGTTACTTACAATCTTTTGGCCTCCAATCAAGCAAGGCT	Ascomycota	130	0	0	0	0	0	0	0	0	0	0	0	0	0	130	0	0	0	0	0	0	0	0	0	0	0	0	0	0	0	0	0	0	0	0	0	0	0	0	0	0	0	0	0	0	0
517	Phy517_Hanseniaspora_uvarum	AAGTCGTAACAAGGTTTCCGTAGGTGAACCTGCGGAAGGATCATTAGATTGAATTATCATTGTTGCTCGAGTTCTTGTTTAGATCTTTTACAATAATGTGTATCTTTATTGAAGATGTGCGCTTAATTGCGCTGCTTCTTTAGAGTGTCGCAGTGAAAGTAGTCTTGCTTGAATCTCAGTCAACGCTACACACATTGGAGTTTTTTTACTTTAATTTAATTCTTTCTGCTTTGAATCGAAAGGTTCAAGGCAAAAAACAAACACAAACAATTTTATTTTATTATAATTTTTTAAACTAAACCAAAATTCCTAACGGAAATTTTAAAATAATTTAAAACTTTCAACAACGGATCTCTTGGTTCTC	Ascomycota	5	0	0	0	0	0	0	0	0	0	0	0	0	0	0	0	0	0	0	0	0	0	0	0	0	0	0	0	0	0	0	0	0	0	0	0	0	0	0	0	0	0	0	0	0	0
196	Phy196_unclassified_Saccharomycetales	AAGTCGTAACAAGGTTTCCGTAGGTGAACCTGCGGAAGGATCATTAAGAATTGATAATATTTGTGAAATTTACACAGCAAACAATAATCATACAATCAAAACAAAAATAATCAAAACTTTTAACAATGGATCTCTTGGTTCTC	Ascomycota	125	22	0	0	0	103	0	0	0	0	0	0	0	0	0	0	0	0	0	0	0	0	0	0	0	0	0	0	0	0	0	0	0	0	0	0	0	0	0	0	0	0	0	0	0	0
291	Phy291_unclassified_Saccharomycetales	AGGGCACCACCAGGAGTGGAGCCTGCGGCTTAATTTGACTCAACACGGGGAAACTCACCAGGTCCAGACACAATAAGGATTGACAGATTGAGAGCTCTTTCTTGATTTTGTGGGTGGTGGTGCATGGCCGTTCTTAGTTGGTGGAGTGATTTGTCTGCTTAATTGCGATAACGAACGAGACCTTAACCTACTAAATAGTGCTGCTAGCTTTTGCTGGTATAGTCACTTCTTAGAGGGACTATCGATTTCAAGTCAATGGAAGTTTGAGGCA	Ascomycota	62	0	0	0	0	0	0	0	0	0	0	0	0	0	0	0	0	0	0	0	0	0	0	0	0	0	0	0	0	0	0	0	0	0	0	0	62	0	0	0	0	0	0	0	0	0
337	Phy337_unclassified_Saccharomycotina	AGGGCACCACTAGGAGTGGAGCCTGCGGCTTAATTTGACTCAACACGGGGAAATTCACCAGGTCCAGACACAATAAGGATTGACAGATTGAGAGCTCTTTCTTGATTTTGTGGGTGGTGGTGCATGGCCGTTCTTAGTTGGTGGAGTGATTTGTCTGCTTAATTGCGATAACGAACGAGACCTTAACCTACTAAATAGTGGTGCTAGCATTTGCTGGTTATCCACTTCTTAGAGGGACTATCGGTTTCAAGCCGATGGAAGTTTGAGGCA	Ascomycota	42	0	0	0	0	0	0	0	0	0	0	0	0	0	0	0	0	0	0	0	0	0	0	0	0	0	0	0	0	0	0	0	0	0	0	0	0	0	0	0	0	0	0	0	0	0
269	Phy269_Fusarium	AAGTCGTAACAAGGTCTCCGTTGGTGAACCAGCGGAGGGATCATTACCGAGTTTACAACTCCCAAACCCCTGTGAACATACCAATTGTTGCCTCGGCGGATCAGCCCGCTCCCGGTAAAACGGGACGGCCCGCCAGAGGACCCCTAAACTCTGTTTCTATATGTAACTTCTGAGTAAAACCATAAATAAATCAAAACTTTCAACAACGGATCTCTTGGTTCTG	Ascomycota	75	0	0	0	0	0	0	0	0	0	0	0	0	0	0	0	0	0	0	0	0	0	0	0	0	0	0	0	0	0	0	0	0	0	0	0	0	0	0	0	0	0	0	0	0	75
281	Phy281_Fusarium	AAAATGCGATAAGTAATGTGAATTGCAGAATTCAGTGAATCATCGAATCTTTGAACGCACATTGCGCCCGCCAGTATTCTGGCGGGCATGCCTGTTCGAGCGTCATTTCAACCCTCAAGCCCAGCTTGGTGTTGGGACTCGCGAGTCAAATCGCGTTCCCCAAATTGATTGGCGGTCACGTCGAGCTTCCATAGCGTAGTAGTAAAACCCTCGTTACTGGTAATCGTCGCGGCCACGCCGTTAAACCCCAACTTCTGAATGTTGACCTCGGATCAGGTAGGAATACCCGCTGAACTTAA	Ascomycota	67	0	0	0	0	0	0	0	0	0	0	0	0	0	0	0	0	0	0	0	0	0	0	0	0	0	0	0	0	0	0	0	0	0	0	0	0	0	0	0	0	0	0	0	0	0
518	Phy518_Fusarium_solani	AAGTCGTAACAAGGTCTCCGTTGGTGAACCAGCGGAGGGATCATTACCGAGTTATTCAACTCATCAACCCTGTGAACATACCTAAACGTTGCTTCGGCGGGAATAGACGGCCCCGTGAAACGGGCCGCCCCCGCCAGAGGACCCTTAACTCTGTTTCTATAATGTTTCTTCTGAGTAAAACAAGCAAATAAATTAAAACTTTCAACAACGGATCTCTTGGCTCTG	Ascomycota	5	0	0	0	0	0	0	0	0	0	0	0	0	0	0	0	0	5	0	0	0	0	0	0	0	0	0	0	0	0	0	0	0	0	0	0	0	0	0	0	0	0	0	0	0	0
449	Phy449_unclassified_Hypocreales	AAGTCGTAACAAGGTCTCCGTTGGTGAACCAGCGGAGGGATCATTACCGAGTTTACAACTCCCAAACCCCTGTGAACATACCTATCGTTGCTTCGGCGGATCCGCCCCGGCGCCCTCGGGCCCGGATCAGGCGCCCGCCGGAGACCCAAAACTCTTGTATTTCTTTAGTATCTTCTGAGTAAACAAGCAAATAAATTAAAACTTTCAACAACGGATCTCTTGGTTCTG	Ascomycota	11	0	0	0	0	0	0	0	0	0	0	0	0	0	0	0	0	0	0	0	0	0	0	0	0	0	0	0	0	0	0	0	0	0	0	0	0	11	0	0	0	0	0	0	0	0
404	Phy404_unclassified_Hypocreales	AAGTCGTAACAAGGTCTCCGTTGGTGAACCAGCGGAGGGATCATTACCGAGTTCCAGCAACTCCCAACCCTTGCGTACCGTACCAAACACTGTTCTCGTTGCCTCCTGGCGGCGGGCAACCCGAACCTTTATTTCAAACAGCACAAGAGCGCCCGTCTGAGCAAACCAAAAATACGTTAAAACTTTCAACAATGGATCTCTTGGCTCTG	Ascomycota	17	0	0	0	0	0	0	0	0	0	0	0	0	0	0	0	0	0	0	0	0	0	0	0	0	0	0	0	0	0	0	0	0	0	0	0	0	0	0	0	0	0	0	0	0	0
485	Phy485_Trichocladium	AAGTCGTAACAAGGTCTCCGTTGGTGAACCAGCGGAGGGATCATTAAAGAGTTGCAAAACTCCCAAACCATTGTGAACATACCTTCAACGTTGCTTCGGCGGGTTGGCCCCGGTCTCCGGGGTCCCCGGCCCTAACGGGCGCCCGCCGGAGGTACCTAACTCTTGAACTTTTATGGCCTCTCTGAGTCTTTGTACTTAATAAGTCAAAACTTTCAACAACGGATCTCTTGGTTCTG	Ascomycota	7	0	0	0	0	0	0	0	0	0	0	0	0	0	0	0	0	0	0	0	0	0	0	0	0	0	0	0	0	0	0	0	0	0	0	0	0	0	0	0	0	7	0	0	0	0
170	Phy170_unclassified_Chaetomiaceae	GAACGCACATTGCGCCCGCCAGTATTCTGGCGGGCATGCCTGTTCGAGCGTCATTTCAACCATCAAGCCCCCGGCTTGTGTTGGGGACCTGCGGCTGCCGCAGGCCCTGAAAACCAGTGGCGGGCTCGCTAGTCACTCCGAGCGTAGTAATACATCTCGCTCAGGGCGTGCTGCGGGTTCCGGCCGTTAAAAGCCTTATTTACCCAAGGTTGACCTCGGATCAGGTAGGAAG	Ascomycota	147	0	0	0	0	0	0	0	0	0	0	0	0	0	0	0	0	0	0	0	0	0	0	0	0	0	0	0	0	0	0	0	0	0	0	0	0	0	0	0	0	0	0	0	0	0
501	Phy501_unclassified_Chaetomiaceae	AAGTCGTAACAAGGTCTCCGTTGGTGAACCAGCGGAGGGATCATTAAAGAGTTGCAAAACTCCCAAACCATTGTGAACATACCTTCAACGTTGCTTCGGCGGGTTGGCCCCGGTCTCCGGGGCCCCCGGCCCTCACGGGCGCCCGCCGGAGGTACCTAACTCTTGAACTTTTAGGCCTCTCTGAGTCTTTGTACTTAATAAGTCAAAACTTTCAACAACGGATCTCTTGGTTCTG	Ascomycota	6	0	0	0	0	0	0	0	0	0	0	0	0	0	0	0	0	0	0	0	0	0	0	0	0	0	0	0	0	0	0	0	0	0	0	0	0	0	0	0	0	0	0	0	0	0
92	Phy92_Pestalotiopsis	AAGTCGTAACAAGGTCTCCGTTGGTGAACCAGCGGAGGGATCATTATAGAGTTTTCTAAACTCCCAACCCATGTGAACTTACCATTGTTGCCTCGGCAGAAGCTACCTGGTTACCCTACCTTGGAACGGCCTACCCTGTAGCGCCTTACCCTGGAACGGCCTACCCTGTGACGGCTGCCGGTGGACTACCAAACTCTTGTTATTTTATTGTAATCTGAGCGTCTTATTTTAATAAGTCAAAACTTTCAACAACGGATCTCTTGGTTCTG	Ascomycota	568	0	0	0	0	0	0	0	0	568	0	0	0	0	0	0	0	0	0	0	0	0	0	0	0	0	0	0	0	0	0	0	0	0	0	0	0	0	0	0	0	0	0	0	0	0
178	Phy178_Xylaria_oxyacanthae	AAGTCGTAACAAGGTTTCCGTAGGTGAACCTGCGGAAGGATCATTAGAGAACCTGGGCCTGCGCTACTTGCGCGGCTCCAACCAATACACAGTGTATTATACTTCTCTTGCTTTGGCTCTGCCAAAGGTTTTAAACACAGAAATTTATTTTCTCTAGAAACTAGTCAATTTGAATTTTAATCTTCAAAACTTTCAACAACGGATCTCTTGGTTCTC	Ascomycota	138	0	0	0	0	138	0	0	0	0	0	0	0	0	0	0	0	0	0	0	0	0	0	0	0	0	0	0	0	0	0	0	0	0	0	0	0	0	0	0	0	0	0	0	0	0
182	Phy182_Xylaria_oxyacanthae	AAGTCGTAACAAGGTTTCCGTAGGTGAACCTGCGGAAGGATCATTACTGATTTGCTTAATTGCACCACATGTGTTTTTCTTTGAAACAAACTTGCTTTGGCGGTGGGCCCAGCCTGCCGCCAGAGGTCTAAACTTACAACCAATTTTTTATCAACTTGTCACACCAGATTATTACTAATAGTCAAAACTTTAAACAACGGATCTCTTGGTTCTC	Ascomycota	136	0	0	0	0	0	0	0	0	0	0	0	0	136	0	0	0	0	0	0	0	0	0	0	0	0	0	0	0	0	0	0	0	0	0	0	0	0	0	0	0	0	0	0	0	0
243	Phy243_Xylaria_oxyacanthae	AAGTCGTAACAAGGTTTCCGTAGGTGAACCTGCGGAAGGATCATTAGAGAACCTGGGCCTGCGCTACTTGCGCGGCTCCAACCAATACACAGTGTGTTATACTTCTCATGCTTTGGCTCTGCCAAAGGTTTTAAACACAGAAATTTATTTTCTCTAGAAACTAGTCAATTTGAATTTTAATCTTCAAAACTTTCAACAACGGATCTCTTGGTTCTC	Ascomycota	90	0	0	0	0	90	0	0	0	0	0	0	0	0	0	0	0	0	0	0	0	0	0	0	0	0	0	0	0	0	0	0	0	0	0	0	0	0	0	0	0	0	0	0	0	0
231	Phy231_unclassified_Ascomycota	AGGGCACCACCAGGCGTGGAGCCTGCGGCTTAATTTGACTCAACACGGGGAAACTCACCAGGTCCAGACACAATAAGGATTGACAGATTGAGAGCTCTTTCTTGATTTTGTGGGTGGTGGTGCATGGCCGTTCTTAGTTGGTGGAGTGATTTGTCTGCTTAATTGCGATAACGAACGAGACCTTAACCTGCTAAATAGCCAGGCCCGCTTTGGCGGGTCGCCGGCTTCTTAGAGGGACTATCGGCTCAAGCCGATGGAAGTTTGAGGCA	Ascomycota	98	0	0	0	0	0	0	0	0	0	0	0	0	0	0	0	0	0	0	0	0	0	0	0	0	0	0	0	0	0	0	0	0	0	0	0	36	0	0	0	0	0	0	0	0	0
296	Phy296_Strobilurus_esculentus	AAGTCGTAACAAGGTTTCCGTAGGTGAACCTGCGGAAGGATCATTATTGAACTTTGAACACTTTGTACTCTTGTCTGTTGCTGGCTTCTTCGGAAGTATGTGCACGCTTGAGTGCAAGGGTCTTCTTTGTCCACCTGTGCACCTTTTGTAGATCTGGATACCTCTCGCCTTACCCAAGGCGGATTTTGAAGGGTTGCTACTTCGTAGCTCCCTTTGTTTTCCAGGTCTATGTCTTATATCATCTCAAGTATGTTTAGAATGTCTTGTTTATTGGACTCTGTCCTTTAAAAACTTATACAACTTTCAACAACGGATCTCTTGGCTCTC	Basidiomycota	60	0	0	0	0	0	0	0	0	0	0	0	0	0	0	0	0	0	0	0	0	0	0	0	0	60	0	0	0	0	0	0	0	0	0	0	0	0	0	0	0	0	0	0	0	0
305	Phy305_unclassified_Agaricales	AGGGCACCACCAGGTGTGGAGCCTGCGGCTTAATTTGACTCAACACGGGGAAACTCACCAGGTCCAGACATAACTAGGATTGACAGATTGATAGCTCTTTCATGATTTTATGGGTGGTGGTGCATGGCCGTTCTTAGTTGGTGGAGTGATTTGTCTGGTTAATTCCGATAACGAACGAGACCTTAACCTGCTAAATAGCCAGGCCGGCTTTCGCTGGTCGCCGGCTTCTTAGAGGGACTGTCAGCGTCTAGCTGACGGAAGTTTGAGGCA	Basidiomycota	57	0	0	0	0	0	0	0	0	0	0	0	0	0	0	0	0	0	0	0	0	0	0	0	57	0	0	0	0	0	0	0	0	0	0	0	0	0	0	0	0	0	0	0	0	0
138	Phy138_Schizopora	GAACGCACCTTGCGCTCCTTGGTATTCCGAGGAGCATGCCTGTTTGAGTGTCGTGAAATTATCAACTCCCTTTCTTTATTGAAGGGTGAGCTTGGACTTGGGGATTGCTGGTGCAAATTGGCTTCCCTTGAATGCATTAGCTGGAATTTGATTCGCAGCATATATGCGGTGTGATAATGTCGTCACTGTGTAGCTCGGATTGTCTGGCTTCTAATCGTCCTTCACGGGACAATTTGATCTTTTTGACCTCAAATCAGGTAGGACT	Basidiomycota	196	0	0	0	0	0	0	0	0	0	0	0	0	0	0	0	0	0	0	0	0	0	0	0	0	0	0	0	0	0	0	0	0	0	0	0	0	0	196	0	0	0	0	0	0	0
436	Phy436_Hyphodontia_rimosissima	AGGGCACCACCATGGGGTGGAGCCTGCGGCTTAATTTGACTCAACACGGGGAAACTCACCAGGTCCAGACATGACTAGGATTGACAGATTGATAGCTCTTTCTTGATTTTATGGGTGGTGGTGCATGGCCGTTCTTAGTTGGTGGAGTGATTTGTCTGGTTAATTCCGATAACGAACGAGACCTTAACCTGCTAACTAGTCAGGCTGGCTTCGGCTGGTCTCTGACTTCTTAGAGGGACTATCAGCGTTTAGCTGTTGGAAGTTTGAGGCA	Basidiomycota	12	0	0	0	0	0	0	0	0	0	0	0	0	0	0	0	0	0	0	0	0	0	0	0	0	0	0	0	0	0	0	0	0	0	0	0	0	0	0	0	12	0	0	0	0	0
414	Phy414_Fomitopsis_betulina	AAGTCGTAACAAGGTTTCCGTAGGTGAACCTGCGGAAGGATCATTAATGAATTATGAAAGGGGTTGTCGCTGGCTGTTAGCAGCATGTGCACGCTCTGATGATTATCCATCTTACACACCTGTGCACACACTGTAAGTCGGCTTTTGATGCAAAGTAAGGGTCTTCATTGACTCTGCTTTAAATTGGGAGCCTGCTTATGTTTTATCACACACTACTTCAGTTTAAAGAATGTCAAATCGCGTGTAACGCATTTAAATACAACTTTCAGCAACGGATCTCTTGGCTCTC	Basidiomycota	15	0	0	0	0	0	0	0	0	0	0	0	0	0	0	0	0	0	0	0	0	0	0	0	0	0	0	0	0	0	0	0	0	0	0	0	0	0	0	0	0	0	0	0	0	0
437	Phy437_Gelatoporia_subvermispora	AAGTCGTAACAAGGTTTCCGTAGGTGAACCTGCGGAAGGATCATTATCGAGTTTGAAAAGGGTTGTAGCTGGTCTTTCACGAGGCATGTGCACACCCTACTCATCCACTCAACACCTGTGCACACTATGTAGGTTTAGACGAGCATCGGGGCCCTCGTGCCTCGGTAGGAGTCTGCCTATGTCTTTATAAACTCTGTTTAGTATACGAATGTACTTGCGATAAAACGCATCTTATACAACTTTCAGCAACGGATCTCTTGGCTCTC	Basidiomycota	12	0	0	0	0	0	0	0	0	0	0	0	0	0	0	0	0	0	0	0	0	0	0	0	0	0	0	0	0	0	0	0	0	0	0	0	0	0	0	0	0	0	0	0	0	0
429	Phy429_Irpex_lacteus	AAGTCGTAACAAGGTTTCCGTAGGTGAACCTGCGGAAGGATCATTATCGAGTTTTGAACGGGTTGTAGCTGGCCTCTCGCGAGGCATGTGCACGCCTGGCTCATCCACTCTTAACCTCTGTGCACTTTATGTAAGAGAAAAAAATGGTGGAAGCTTCCAGGATCTCGCGAGAGGTCTTCGGTTGAACAAGCCGTTTTTCTTTCTTATGTTTTACTACAAACGCTTCAGTTATAGAATGTCAACTGTGTATAACACATTTACATACAACTTTCAGCAACGGATCTCTTGGCTCTC	Basidiomycota	13	0	0	0	0	0	0	0	0	0	0	0	0	0	0	0	0	0	0	0	0	0	0	0	0	0	0	0	0	0	0	0	0	0	0	0	0	0	0	0	0	0	0	0	0	0
378	Phy378_Mycoacia_uda	AAGTCGTAACAAGGTTTCCGTAGGTGAACCTGCGGAAGGATCATTAACGAGTTTTTGAAAGGGGTTGTAGCTGGCCAAAAACAAAGGCATGTGCACACCCTGCTCAATTCCACTCTCACACCCCTGTGCACTTACTGTAGGCTATGGTCGGATAGCTGACTTCGGTTGGTTTGAAAGCCTTGCTTATGTTATTACAAACGCTTCAGTTAAAGAATGTCATACCGCGTATAACGCATTAAATACAACTTTCAACAACGGATCTCTTGGCTCTC	Basidiomycota	22	0	0	0	0	0	0	0	0	0	0	0	0	0	0	0	0	0	0	0	0	0	0	0	0	0	0	0	0	0	0	0	0	0	0	0	0	0	0	0	0	0	0	0	0	0
325	Phy325_Daedaleopsis_confragosa	AAGTCGTAACAAGGTTTCCGTAGGTGAACCTGCGGAAGGATCATTAACGAGTTTTGAAAGGGGTTGTAGCTGGCCTTCCGAGGCATGTGCACGCCCTGCTCATTCCACTCTACACCTGTGCACTTACTGTGGGTCTCAGGCGAGCGTCGGTCGCTTCGCGGCGTCGTCGTTCAACTGGGCTCACGTTTTACTACAAACTATTAAAGTATCAGAATGTCTACTGCGAATTAACGCATTTAAATACAACTTTCAGCAACGGATCTCTTGGCTCTC	Basidiomycota	45	0	0	0	0	0	0	0	0	0	0	0	0	0	0	0	0	0	0	0	0	0	0	0	0	0	0	0	0	0	0	0	0	0	0	0	0	0	0	0	0	0	0	0	0	0
531	Phy531_Trametes_gibbosa	AAGTCGTAACAAGGTTTCCGTAGGTGAACCTGCGGAAGGATCATTAACGAGTTTTGAAATGGGTTGTAGCTGGCCTTCCGAGGCATGTGCGCGCCCTGCTCATCCACTCTACACCTGTGCACTTACTGTAGGTCTGCGTGGGTTTCTAGCCTCCGGGTTGGGAGCATTCTGCAGGCTTATGTATACTATAAACACTTTAAAGTAACAGAATGTAAACGCGTCTAACGCATTTTAATACAACTTTCAGCAACGGATCTCTTGGCTCTC	Basidiomycota	4	0	0	0	0	0	0	0	0	0	0	0	0	0	0	0	0	0	0	0	0	0	0	0	0	0	0	0	0	0	0	0	0	0	0	0	0	4	0	0	0	0	0	0	0	0
395	Phy395_unclassified_Polyporales	AAGTCGTAACAAGGTTTCCGTAGGTGAACCTGCGGAAGGATCATTATCGAGTCTTTGAACAGGTTGTAGCTGGCCTCTCGCGAGGTATGTGCACGCCTGGCTCATTCCACTCTCAACCTCTGTGCACTTTTCGTAGGAGCTCGATGGATGGATCGGCGTAAGTCGATTTTGAAGTCATGCTCTTATGTTTTCACTACAAACATCTTTGTATAAGAATGTAACACGCATTTTAATGCATTTATATACAACTTTCAGCAACGGATCTCTTGGCTCTC	Basidiomycota	19	0	0	0	0	0	0	0	0	0	0	0	0	0	0	0	0	0	0	0	0	0	0	0	0	0	0	0	0	0	0	0	0	0	0	0	0	0	0	0	0	0	0	0	0	0
532	Phy532_Peniophora	AAGTCGTAACAAGGTTTCCGTAGGTGAACCTGCGGAAGGATCATTAGCGAAGCTCGGAATGCGTGTTCGGTCTGATGCTGCCTAGCAATGGGATGTGCTCGTCTGGATGCGTGTCCCTTCTCTATTCCACCCCTTTGTGAACCAAGTGTGCGAGCCGAAGAGAGATCGGAGGCTCGCATGCAACCCTTAACATACCCCAATGAAGTATCAGAATGTACCTTGCGTTAACTCGCACAAATACAACTTTCAACAACGGATCTCTTGGCTCTC	Basidiomycota	4	0	0	0	0	4	0	0	0	0	0	0	0	0	0	0	0	0	0	0	0	0	0	0	0	0	0	0	0	0	0	0	0	0	0	0	0	0	0	0	0	0	0	0	0	0
471	Phy471_Bensingtonia	AAGTCGTAACAAGGTTTTCGTAGGTGAACCTGCGGAAGGATCATTAGTGAAACACAAGAGTGCTCTTAATTGAGGCTCGTTTTAACTATCCATTACACTTAGTGCACTTGAAATCTATATTCTATCAAACCTTTCGGGGTTTGAGAGTCTATAACACATACATAACCCCTTTGAATTATAATAAGAGATGAGGATGTAATAACCAATGAAATTTGAAAGAACAACTTTCAGCAACGGATTTCTTGGCTCTC	Basidiomycota	9	0	0	0	0	0	0	0	0	9	0	0	0	0	0	0	0	0	0	0	0	0	0	0	0	0	0	0	0	0	0	0	0	0	0	0	0	0	0	0	0	0	0	0	0	0
546	Phy546_unclassified_Kondoaceae	AAGTCGTAACAAGGTTTTCGTAGGTGAACCTGCGGAAGGATCATTAGTGAAACACAAGAGTGCTCTTAATTGAGGCTCGTTTTAACTATCCATTACACTTAGTGCACTTGAAATCTATATTTTATCAAACCTTTCGGGGTTTGAGAGTCTATAACACATACATAACCCCTTTGAATTATAATAAGAGATGAGGATGTAATAACCAATGAAATTTGAAAGAACAACTTTCAGCAACGGATTTCTTGGCTCTC	Basidiomycota	3	0	0	0	0	0	0	0	0	0	0	0	0	0	0	0	0	3	0	0	0	0	0	0	0	0	0	0	0	0	0	0	0	0	0	0	0	0	0	0	0	0	0	0	0	0
359	Phy359_unclassified_Erythrobasidiaceae	AGGGCACCACCATGGTGTGGAGCCTGCGGCTTAATTTGACTCAACACGGGGAAACTCACCAGGTCCAGACACGACAAGGATTGACAGATTGATAGCTCTTTCTTGATTTCGTGGTTGGTGGTGCATGGCCGTTCTTAGTTGGTGGAGTGATTTGTCTGGTTAATTCCGATAACGAACGAGACCTTAACCTGCTAAATAGCCCGGCCGACTTTGGTTGGTCGCTGGCTTCTTAGAGGGACTATCAGCGTTTAGCTGATGGAAGTTTGAGGCA	Basidiomycota	30	0	0	0	0	0	0	0	0	0	0	0	0	0	0	0	0	0	0	0	0	0	0	0	0	0	0	0	0	0	0	0	0	0	0	0	0	0	0	0	0	0	0	0	0	0
463	Phy463_unclassified_Exobasidiomycetes	GAAACGCGATAGTTAATGTGAATTGCAGAATTCAGTGAATCATCGAGTCTTTGAACGCATCTTGCGCTCCTTGGTATTCCGAGGAGCATGCCTGTTTGAGTGTCATGAATCCCTCAGCCCCCATCGTTTTTTGTTAAGCGATTGGCTTGGGTCTGGATTTGGGCGTCTTGCCAATGCGCTTCTTCAAGTGCTTGGCTCGCCTTAAAGAGATTAGCTGGACCCTATTCCGAGCTGGTTCAACTCGACGTGATAATTTCATTCGTCGAGGTATGGTCGGCCTTACGGCTGATCAGCCAGGTGTAGGAATCCGGTCTGCTTCCAACCTTCGTCTGAAGCCAGCAATGGTGTGAAGCGGAATTTTTTAATGCTCTGGCCTCAAATCAGGTAGGATTACCCGCT…	Basidiomycota	10	0	0	0	0	0	0	0	0	0	0	0	0	0	0	0	0	0	0	0	0	0	0	0	0	0	0	0	0	0	0	0	0	0	0	0	0	0	0	0	0	0	0	0	0	0
177	Phy177_Malassezia	AGGGCACCACCAGGAGTGGAGCCTGCGGCTTAATTTGATTCAACACGGGGAAACTCACCAGGTCCAGACATAGGAAGGATTGACAGATTGATAGCTCTTTCTTGATTCTATGGGTGGTGGTGCATGGCCGTTCTTAGTTGGTGGAGTGATTTGTCTGGTTAATTCCGATAACGAACGAGACCTTAACCTGCTAAATAGCCCCATCGACTATGGTTGGTGGCTGGCTTCTTAGAGGGACTATTGGCTTCCAGCCAATGGAAGTTTGAGGCA	Basidiomycota	139	0	0	0	0	0	0	0	0	0	0	0	0	0	0	0	0	0	0	0	68	0	0	0	0	0	0	0	0	0	0	0	0	0	0	0	0	0	0	0	71	0	0	0	0	0
486	Phy486_Malassezia_globosa	GAAACGCGATAGGTAATGTGAATTGCAGAATTCCGTGAATCATCGAATCTTTGAACGCACCTTGCGCTCTATGGTATTCCGTAGAGCATGCCTGTTTGAGTGCCGTGAATTCTCCCATCCCAAGCGGTTTTTATCAAAGAATTGCTAGGCGATGGGGTTGAGATGGGCGTTATTATAACTGCTTTTCTTCTCTAGAAAAAGCTCGCCCGAAAAACAGCTAACGCCTCTGGGCCACTTTGCATCCGCTTCTCTGAGGGGAGAAGCGGCCAAGCGCGCTCTGATCATCAGGCATAGCATGATACGTCATTTGCTATGCTGTAGGAGAGCATTTGGTTGTGGTTATACCGCGTGCGTCATTTTTTTTTCTTGCAAAGAGAAAAAAAAAGCCCCCCTTTCATT…	Basidiomycota	7	0	0	0	0	0	0	0	0	0	0	0	0	0	0	0	0	0	0	0	0	0	0	0	0	0	0	0	0	0	0	0	0	0	0	0	0	0	0	0	0	0	0	0	0	0
365	Phy365_Rhodosporidiobolus	AAGTCGTAACAAGGTTTCCGTAGGTGAACCTGCGGAAGGATCATTAGTGAATATTAGGACGTTCAATTTAACTTGAAGTCCGAACTCCCACTTTCTAACCCTGTGCATTTGTTTTGGTTAGTAGGATTCGTCCGAAAGCCTCTTCATTTACAAACACAAAGTCTATGAATGTTTAAACTTTATAACAAAACAAAACTTTCAACAACGGATCTCTTGGCTCTC	Basidiomycota	27	0	0	0	0	0	0	0	0	0	0	0	0	0	0	0	0	0	0	0	0	0	0	0	0	0	0	0	0	0	0	0	0	0	0	0	0	0	0	0	0	27	0	0	0	0
164	Phy164_Rhodotorula_mucilaginosa	GAACGCACCTTGCGCTCCATGGTATTCCGTGGAGCATGCCTGTTTGAGTGTCATGAATACTTCAACCCTCCTCTTTCTTAATGATTGAAGAGGTGTTTGGTTTCTGAGCGCTGCTGGCCTTTACGGTCTAGCTCGTTCGTAATGCATTAGCATCCGCAATCGAACTTCGGATTGACTTGGCGTAATAGACTATTCGCTGAGGAATTCTAGTCTTCGGATTAGAGCCGGGTTGGGTTAAAGGAAGCTTCTAATCAGAATGTCTACATTTTAAGATTAGATCTCAAATCAGGTAGGACT	Basidiomycota	154	0	0	0	0	0	0	0	0	0	0	0	0	0	0	0	0	0	0	0	0	0	0	0	0	0	0	0	0	0	0	0	0	0	0	0	0	0	0	0	0	0	0	0	0	0
547	Phy547_Rhodotorula	AAGTCGTAACAAGGTTTCCGTAGGTGAACCTGCGGAAGGATCATTAGTGAATATAGGACGTCCAACTTAACTTGGAGTCCGAACTCTCACTTTCTAACCCTGTGCACTTGTTTGGGATAGTAACTCTCGCAAGAGAGCGAACTCCTATTCACTTATAAACACAAAGTCTATGAATGTATTAAATTTTATAACAAAATAAGACTTTCAACAACGGATCTCTTGGCTCTC	Basidiomycota	3	0	0	0	0	0	0	0	0	0	0	0	0	0	0	0	0	0	0	0	0	0	0	0	0	0	0	0	0	0	0	0	0	0	0	0	0	0	0	0	0	0	0	0	0	0
438	Phy438_unclassified_Sporidiobolaceae	AGGGCACCACCAGGTGTGGAGCCTGCGGCTTAATTTGACTCAACACGGGGAAACTCACCAGGTCCAGACACAATAAGGATTGACAGATTGATAGCTCTTTCTTGATCTTGTGGTTGGTGGTGCATGGCCGTTCTTAGTTGGTGGAGTGATTTGTCTGGTTAATTCCGATAACGAACGAGACCTTAACCTGCTAAATAGACCAGCCGGCTTTGGCTAGCTGCTGTCTTCTTAGAGGGACTATCAGCGTTTAGCTGATGGAAGTTTGAGGCA	Basidiomycota	12	0	0	0	0	0	0	0	0	0	0	0	0	0	0	0	0	0	0	0	0	0	0	0	0	0	0	0	0	0	0	0	0	0	0	0	0	0	0	0	0	0	0	0	0	0
129	Phy129_unclassified_Sporidiobolales	AAGTCGTAACAAGGTTTCCGTAGGTGAACCTGCGGAAGGATCATTAGTGAATATAGGACGTCCAACTTAACTTGGAGTCCGAACTCTCACTTTCTAACCCTGTGCACTTGTTTGGGATAGTAACTCTCGCAAGAGAGCGAACTCCTATTCACTTATAAACACAAAGTCTATGAATGTATTAAATTTTATAACAAAATAAAACTTTCAACAACGGATCTCTTGGCTCTC	Basidiomycota	245	0	0	0	0	0	0	0	0	0	0	0	0	0	0	0	0	234	0	0	0	0	0	0	0	0	0	0	0	0	0	0	0	0	0	0	0	0	0	0	0	0	0	0	0	0
254	Phy254_Cystofilobasidium	AAGTCGTAACAAGGTTTCCGTAGGTGAACCTGCGGAAGGATCACTAAAGAATTCGCCCTTCGGGGCTCTCTTTATTCACACACCCCTGTGCACTTTGGCCACCTCTTTGTTGAGGTGTGTCTTTTTAATTACCATACCCTATAAACACAAGTTATTGAATGTAAAATCGTTATAAACTAATATAACTTTCAACAACGGATCTCTTGGTTCTC	Basidiomycota	83	0	0	0	0	0	0	0	0	0	0	0	0	0	0	0	0	0	0	0	0	0	0	0	0	0	0	0	0	0	0	0	0	0	0	0	0	0	0	0	0	0	0	0	0	0
450	Phy450_Mrakia_aquatica	AAGTCGTAACAAGGTTTCCGTAGGTGAACCTGCGGAAGGATCACTAGTGATTAAATCGAGAGCGTCTTAATTGACCTCTCACCCTTCACATCCACATACACCCTGTGAATCGTTTGGCTTTTCATTAATAGAGCGCAAGCTCGACAAGTGAAAAGTCATCATTTATACATACCCCAGTCTTATGAATGTAACAGTTTTAATAAACATAATAAAACTTTTAACAACGGATCTCTTGGTTCTC	Basidiomycota	11	0	0	0	0	0	0	0	0	0	0	0	0	0	0	0	0	0	0	0	0	0	0	0	0	0	0	0	0	0	0	0	0	0	0	0	0	0	0	0	0	11	0	0	0	0
415	Phy415_Filobasidium_stepposum	AGGGCACCACCAGGCGTGGAGCCTGCGGCTTAATTTGACTCAACACGGGGAAACTCACCAGGTCCAGACATAGTAAGGATTGACAGATTGATAGCTCTTTCTTGATTCTATGGGTGGTGGTGCATGGCCGTTCTTAGTTGGTGGAGTGATTTGTCTGGTTAATTCCGATAACGAACGAGACCTTAACCTGCTAAATAGTCCGGCCGGCTTCGGCTGGTCGCTGACTTCTTAGAGGGACTAACAGCGTTTAGCTGTTGGAAGTTTGAGGCA	Basidiomycota	15	0	0	0	0	0	0	0	0	0	0	0	0	0	0	0	0	0	0	0	0	0	0	0	0	0	0	0	0	0	0	0	0	0	0	0	0	0	0	0	0	0	0	0	0	0
122	Phy122_Naganishia	AAGTCGTAACAAGGTTTCCGTAGGTGAACCTGCGGAAGGATCATTAATGATTAACTGTCTGTCGAGCTTGCTCACAGACTTATCATATCCATAACACCTGTGCACTTGTCGGATGGCTTAGTGAAGACCGCAAGGTTGGATCTATCCATCTACTTTACATAACAATCTAGTAACAAATGTAGTCTTATTATAACATAATAAAACTTTCAACAACGGATCTCTTGGCTCTC	Basidiomycota	266	0	0	0	0	0	0	0	0	0	0	0	0	0	0	0	0	0	0	0	0	0	0	0	0	0	0	0	0	0	0	0	0	0	0	0	0	0	0	0	0	56	0	0	0	210
180	Phy180_Naganishia	AGGGCACCACCAGGCGTGGAGCCTGCGGCTTAATTTGACTCAACACGGGGAAACTCACCAGGTCCAGACATAGTAAGGATTGACAGATTGATAGCTCTTTCTTGATTCTATGGGTGGTGGTGCATGGCCGTTCTTAGTTGGTGGAGTGATTTGTCTGGTTAATTCCGATAACGAACGAGACCTTAACCTGCTAAATAGACCGGTCGGCTTTTGCTGGCCGCTGTCTTCTTAGAGGGACTAACAGCGTTTAGCTGTTGGAAGTTTGAGGCA	Basidiomycota	137	0	0	0	0	0	0	0	0	0	0	0	0	0	0	0	0	0	0	0	0	0	0	0	0	0	0	0	0	0	0	0	0	0	0	0	0	0	0	0	0	0	0	0	23	0
212	Phy212_Naganishia	GAACGCACCTTGCGCTCCCTGGTATTCCGGGGAGCATGCCTGTTTGAGTGTCATGAAAACCCTCAACCTTAGATTGGTTAACACCTTTCTTTGGCTTGGATTTGGACGTTTGCCGATGATAAGTCGGCTCGTCTTAAAAGTAATAGCTGGATCTGTCTCGCGACATGGTTTGACTTGGCGTAATAAGTATTTCGCTAAGGACATCTTCGGATGGCCGCGTTGCAAGACTAAAGACCGCTTTCTAATCCATTGATCTTCGGATTAATATTCTTGACATCTGGCCTCAAATCAGGTAGGACT	Basidiomycota	109	0	0	0	0	0	0	0	0	0	0	0	0	0	4	0	0	0	0	0	0	0	0	0	0	0	0	0	0	0	0	0	0	0	0	0	0	0	0	0	0	0	0	0	0	0
548	Phy548_Naganishia	AAGTCGTAACAAGGTTTCCGTAGGTGAACCTGCGGAAGGATCATTAATGATTAACTGTCTGTCGAGCTTGCTCACAGACTTATCATATCCATAACACCTGTGCACTTGTCGGATGGCTTAGTGAAGACCGCAAGGTTGGAACTATCCATCTACTTTACATAACAATTTAGTAACAAATGTAGTCTTATTATAACATAATAAAACTTTCAACAACGGATCTCTTGGCTCTC	Basidiomycota	3	0	0	0	0	0	0	0	0	0	0	0	0	0	0	0	0	3	0	0	0	0	0	0	0	0	0	0	0	0	0	0	0	0	0	0	0	0	0	0	0	0	0	0	0	0
153	Phy153_Dioszegia_hungarica	AAGTCGTAACAAGGTTTCCGTAGGTGAACCTGCGGAAGGATCATTAATAAATGGCGAAGCTTTCGAGCCTAGCTTTTATCATCCTATACACCTGTGAACTATTTGCCTTCGGGCACCAAACAAACATAATGTAATGAATGTAATCTACTATAATAAATACAACTTTCAACAACGGATCTCTTGGCTCTC	Basidiomycota	171	0	0	0	0	0	0	0	0	0	0	0	0	171	0	0	0	0	0	0	0	0	0	0	0	0	0	0	0	0	0	0	0	0	0	0	0	0	0	0	0	0	0	0	0	0
264	Phy264_Dioszegia_fristingensis	GAACGCAAATTGCGCCCTTTGGTATTCCGAAGGGCATGCCTGTTTGAGTGTCTTATAAACCTCCAACTATAGTTTATTCTGTAGTTGGCTTTGGGTGCTGCCAGCGATGGCTCGCCTTAAATGTCTAAGTGGAATGCATAATAAGTTCTTGCAACCATCCACTCTAACACACTTTATATTCTGACCTCAAATCAGGTAGGACT	Basidiomycota	77	0	0	0	0	0	0	0	0	0	0	0	0	0	0	0	0	0	0	0	0	0	0	0	0	0	0	0	0	0	0	0	0	0	0	0	0	0	0	0	0	0	0	0	0	0
387	Phy387_Dioszegia_crocea	AAGTCGTAACAAGGTTTCCGTAGGTGAACCTGCGGAAGGATCATTAATAAATGGCGAAAGCTTTCTATTATCCATAACACCTGTGAACTATTTGCCTTCGGGCACCAATCCAAACATAATGTAATGAATGTAATCTACTATAATAAATATAACTTTCAACAACGGATCTCTTGGCTCTC	Basidiomycota	21	0	0	0	0	0	0	0	0	0	0	0	0	0	0	0	0	0	0	0	0	0	0	0	0	0	0	0	0	0	0	0	0	0	0	0	0	0	0	0	0	0	0	0	0	0
62	Phy62_Dioszegia	GAACGCAGATTGCGCCCTTTGGTATTCCGAAGGGCATGCCTGTTTGAGTGTCTTATAAACCTCACCTCTATAGTTTTCTATAGTTGTGCTTTGGGTGTTGCCGTTTACTCTGGCTCGCCTTAAATGTCTAAGTGGAATGCGTAATAAGTTCTCGCAACCCTCCACTCTAACACACTTTATATTCTGACCTCAAATCAGGTAGGACT	Basidiomycota	1431	0	0	0	0	0	0	0	0	0	1431	0	0	0	0	0	0	0	0	0	0	0	0	0	0	0	0	0	0	0	0	0	0	0	0	0	0	0	0	0	0	0	0	0	0	0
285	Phy285_Vishniacozyma	AGGGCACCACCAGGTGTGGAGCCTGCGGCTTAATTTGACTCAACACGGGGAAACTCACCAGGTCCAGACATAGTGAGGATTGACAGATTGATAGCTCTTTCTTGATTCTATGGGTGGTGGTGCATGGCCGTTCTTAGTTGGTGGAGTGATTTGTCTGGTTAATTCCGATAACGAACGAGACCTTAACCTGCTAAATAGTCAGGCCGGCTTCGGCTGGTCGTCGACTTCTTAGAGGGACTGTTGGCGTTTAGCCAACGGAAGTTTGAGGCA	Basidiomycota	65	0	0	0	0	0	0	0	0	0	0	0	0	0	0	0	0	0	0	0	0	0	0	0	0	0	0	0	0	0	0	0	0	0	0	0	0	0	0	0	0	0	0	0	0	0
369	Phy369_unclassified_Tremmellales	AGGGCACCACCAGGTGTGGAGCCTGCGGCTTAATTTGACTCAACACGGGGAAACTCACCAGGTCCAGACATAGTGAGGATTGACAGATTGATAGCTCTTTCTTGATTCTATGGGTGGTGGTGCATGGCCGTTCTTAGTTGGTGGAGTGATTTGTCTGGTTAATTCCGATAACGAACGAGACCTTAACCTGCTAAATAGTCAGGCCGGCTTCGGCTGGTCGTCGACTTCTTAGAGGGACTGTCGGCGTTTAGCCGACGGAAGTTTGAGGCA	Basidiomycota	26	0	0	0	0	0	0	0	0	0	0	0	0	0	0	0	0	0	0	0	0	0	0	0	0	0	0	0	0	0	0	0	0	0	0	0	0	0	0	0	0	0	0	0	0	0
167	Phy167_unclassified_Tremellomycetes	AGGGCACCACCAGGTGTGGAGCCTGCGGCTTAATTTGACTCAACACGGGGAAACTCACCAGGTCCAGACATAGTGAGGATTGACAGATTGATAGCTCTTTCTTGATTCTATGGGTGGTGGTGCATGGCCGTTCTTAGTTGGTGGAGTGATTTGTCTGGTTAATTCCGATAACGAACGAGACCTTAACCTGCTAAATAGTCAGGCCGGCTTTGGCTGGTCGTCGACTTCTTAGAGGGACTAACAGCGTTTAGCTGTTGGAAGTTTGAGGCA	Basidiomycota	151	0	0	0	0	0	0	0	0	0	0	0	0	0	0	0	0	0	0	0	0	0	0	0	0	0	0	0	0	0	0	0	0	0	0	0	0	0	0	0	0	0	0	0	0	0
487	Phy487_unclassified_Basidiomycota	AGGGCACCACCAGGAGTGGAGCCTGCGGCTTAATTTGATTCAACACGGGGAAACTCACCAGGTCCAGACATAGGAAGGATTGACAGATTGATAGCTCTTTCTTGATTCTATGGGTGGTGGTGCATGGCCGTTCTTAGTTGGTGGAGTGATTTGTCTGGTTAATTCCGATAACGAACGAGACCTTAACCTGCTAAATAGCCCAGTCGACTATGGTTGGCTGCTGGCTTCTTAGAGGGACTATTGGCGTTTAGCCAATGGAAGTTTGAGGCA	Basidiomycota	7	0	0	0	0	0	0	0	0	0	0	0	0	0	0	0	0	0	0	0	0	0	0	0	0	0	0	0	0	0	0	0	0	0	0	0	0	0	0	0	0	0	0	0	0	0
338	Phy338_Paraphysoderma	AGGGCACCACCAGGAGTGGAGCCTGCGGCTTAATTTGACTCAACACGGGGAAACTCACCAGGCCAGAACATAAGAAGGATTGACAGATTGAGAGCTCTTTCTTGATTTTATGGGTGGTGGTGCATGGCCGTTCTTAGTTGGTGGAGTGATTTGTCTGGTTAATTCCGATAACGAACGAGACCTTATCCTGCTAAATAGTCACGTCAAGTCTTGCTTGATGGCCGACTTCTTAGAGGGACTGTTGCTGTTTAAGCAATGGAAGTTTGAGGCA	Blastocladiomycota	42	0	0	0	0	0	0	0	0	0	0	0	0	0	0	0	0	0	0	0	0	0	0	0	0	0	0	0	0	0	0	0	0	0	0	0	0	0	0	0	0	0	0	0	0	0
549	Phy549_unclassified_Rhizophydiales	AAGTCGTAACAAGGTAACCGTAGGTGAACCTGCGGTTGGATCATTACTGATTTCTGAATTGCTTCTAGTTTGATGCTCCTAGTTGAGCTCACTAGATTCAATTCTTTAACACTATGTGCACTAGAATGTTTTTTGGGTGATTTTGGAGTAATCCTGTCGCCCAGCATTTTTTTAAACTATTGTATTTTTTTGACTGATTTGTTTATATACGTAAACGATAACAACTTTTGACAACGGATCTCTTGGCTCTC	Chytridiomycota	3	0	0	0	0	0	0	0	0	0	0	0	0	0	0	0	0	0	0	0	0	0	0	0	0	0	0	0	0	0	0	0	0	0	0	0	0	0	0	0	0	0	0	0	0	0
464	Phy464_unclassified_Chytridiomycetes	AGGGCACCACCAGGAGTGGAGCCTGCGGCTTAATTTGACTCAACACGGGGAAACTCACCAGGTCCGGACATAGTAAGGATTGACAGATTGAAAGCTCTTTCTTGATTCTATGGGTGGTGGTGCATGGCCGTTCTTAGTTGGTGGAGTGATTTGTCTGGTTGATTCCGTTAACGAACGAGACCTTAACCTGCTAAATAGCAACGCAAACTTCATGTTTGGCGGTTGGCTTCTTAGAGGGACAATTGGTGTTTAATCAGTGGAAGTTTGAGGCA	Chytridiomycota	10	0	0	0	0	0	0	0	0	0	0	0	0	0	0	0	0	0	0	0	0	0	0	0	0	0	0	0	0	0	0	0	0	0	0	0	0	0	0	0	0	0	0	0	0	0
155	Phy155_unclassified_Fungi	GAACGCATCTTGCGCTCTCTGGTATTCCGGAGAGCATGTCTGTTTGAGTGTCATGAATTCTTCAACCCAACTGTTTCTTGTAAACAGCTGGTGTTTGGATTCTGAGCGCTGCTGGCTTCGTGCCTAGCTCGTTCGTAATACATCAGCATCCCTAATACAAGTTTGGATTGACTTGGCGTAATAGACTATTCGCTAAGGATTCAATGTTCGCATTGAGCCAACTTAATTATGGAAGCTTCTAATTGAAAAGTCTACCTTTAGATTAGATCTCAAATCAGGCAGGATT	unclassified_Fungi	168	0	0	0	0	0	0	0	0	0	0	0	0	0	0	0	0	0	0	0	0	0	0	0	0	0	0	0	0	0	0	0	0	0	0	0	0	0	0	0	0	0	0	0	0	0
174	Phy174_unclassified_Fungi	CCCTTGACGGACGTCGCGTTGCCGCGGGTGATCTTTTCTTCCTTGACGAGCATGACTTCGTCCCTTGGGTCTCAAGACTACTTCTGCGCGGGGGCGGCGCCGCCCGCGGCTTCGGCATTCTTTTCACGCAGCGACTTGATGAGGCCTTCGATCCCCGACTGGTTCACGACGCTTGCAAACTGCGTGCGGTAGTTGTTCACAAGCCAAATGCCCTCGACGTCGACGTCG	unclassified_Fungi	141	0	0	0	0	0	0	141	0	0	0	0	0	0	0	0	0	0	0	0	0	0	0	0	0	0	0	0	0	0	0	0	0	0	0	0	0	0	0	0	0	0	0	0	0	0
292	Phy292_unclassified_Fungi	GAACGCACTTTGCACTATCTGGAATCCCGGATAGTATGCCTGTTTGAGCATCAGTTCCCCTCTCAACTAACCATGGTCTGGTTTTCGAGCCGATCAGGTGTTGGTTGGACTTGAGTGAACCATTGTTCTAGTAACGGTGGTCACTTAAAATTCAGGGAAGGTTCTCCCTAGGAAACCGACAGAGCTAGTAACCAGTTTCTGGTTTCCAATCTGTCTGGCTTCACCTAGGATTTAGGGAACAACCGAACTGTTGAAACCGGTACTCGTATCTTTGGGTATGAATACTGACTTTTGATCTCAAATCAGGCAAGATT	unclassified_Fungi	62	0	0	0	0	0	0	0	0	0	0	0	0	0	0	0	0	0	0	0	0	0	0	0	0	0	0	0	0	0	0	0	0	0	0	0	0	0	62	0	0	0	0	0	0	0
451	Phy451_unclassified_Fungi	AAGTCGTAACAAGGTATCCGTAGGTGAACCTGCGGATGGATCATTATCAATGTGTTTTATACACACTAGTATGTGCACTATACGGTTCCCCTGGTGGGTGGGGGAGGCTTTGCCGTTCGCGGCTGGCCCGCCTGCCTGCCAGTATTTTTTGTATCTGTATTTACTGTCTATGCTTAAATCTATGCCTATATAGAAACGTTAGAAACAACTTTTAGCAACGGATCTCTAGGCTCTC	unclassified_Fungi	11	0	0	0	0	0	0	0	0	0	0	0	0	0	0	0	0	0	0	0	0	0	0	0	0	0	0	0	0	0	0	0	0	0	0	0	0	0	0	0	0	0	0	0	0	0
472	Phy472_unclassified_Fungi	AAGTCGTAACAAGGTTTCCGTAGGTGAACCTGCGGAAGGATCATTCTTGATATACTAATAGCATTAGCTATCATTAACATTGTGCATCGTTAAAGCCATTTGGCGGCTGAAAGGTCGTCATTTGGTAAATATTTATAATATACATTATAATTTAAAAGTACATGCAATTTAATAAATTTATGACAACTTTTAGCAATGGATCTCTAGGCTCTC	unclassified_Fungi	9	0	0	0	0	0	0	0	0	0	0	0	0	0	0	0	0	0	0	0	0	0	0	0	0	0	0	0	0	0	0	0	0	0	0	0	0	0	0	0	0	0	0	0	0	0
479	Phy479_unclassified_Fungi	GAAATGCGAAACGTAATGCGATTTGCAACACCTGTGAGTCATCGAGTCTTTGAACGCACTTGGCACCAAGAGTCAATCTTGGTATACCTGTTTGAGTAGCAATAACAATCAGAATATTGCTGAGGGTCGATCGTTAACGTGGTCGTCCCTTTAAATGCAGCTAGTGTGTCTGCGAGTCGTCGCCGTGCCCTTTTGAGTTCATGAGGCTGTGGTCTCTAATCAGAAGCGGTGTGGATGAGGACTTGTAGGATTAACGCGCTAGTCAACAGTTGGGATAATAAAGGTGTTGCTGACTTACGTCAATAACTCCCTCATTGCCCCTTCGCACAATCGCTCTCAAATCAGGCAAGACTACCCGCTGAACTTAA	unclassified_Fungi	8	0	0	0	0	0	0	0	0	0	0	0	0	0	0	0	0	0	0	0	0	0	0	0	0	0	0	0	0	0	0	0	0	0	0	0	0	0	0	0	0	0	0	0	0	0
488	Phy488_unclassified_Fungi	AGGGCACCACCAGGAGTGGAGCCTGCGGCTTAATTTGACTCAACACGGGAAAACTCGCCAGGTCCGGACATAGTAAGGATTGACAGATTGAGAGCTCTTTCATGATTCTATGGGTGGTGGTGCATGGCCGTTCTTAGTTGGTGGAGTGATTTGTCTGGTTAATTCCGTTAACGAACGAGACCTTAACCTGCTAAATAGTGTTGCGAACCTGCGTTCGTAGATGCTTCTTAGAGGGACTGACCACGTTTAGTGGTAGGAAGTTTGAGGCA	unclassified_Fungi	7	0	0	0	0	0	0	0	0	0	0	0	0	0	0	0	0	0	0	0	0	0	0	0	0	0	0	0	0	0	0	0	0	0	0	0	0	0	0	0	0	0	0	0	0	0
352	Phy352_Ramicandelaber	AAGTCGTAACAAGGTATCCGTAGGTGAACCTGCGGATGGATCATTATCAATGTGTTTTATACACACTAGTATGTGCACTATACGGTTCCCCTGGTGGGTGGGGGAGGCTTTGCCGTTCGCGGCTGGCCCGCCTGCCTGCCAGTATTTTTTGTATCTGTATTTACTGTCTATGCTTACATCTATGCCTATATAGAAACGTTAGAAACAACTTTTAGCAACGGATCTCTAGGCTCTC	Zoopagomycota	32	0	0	0	0	0	0	0	0	0	0	0	0	0	0	0	0	0	0	0	0	0	0	0	0	0	0	0	0	0	0	0	0	0	0	0	0	7	0	0	0	0	0	0	0	0
279	Phy279_Collinsella_aerofaciens	TCGGTGACCAATGGCTTGGCAGCGATTATTTTGTCGCATACGACCTGTGGAATCGTGGTAAACGAGGGACTGCCCTGCGTGGAGACGGATCTTATGGAGACGCTCGATCGCATCGCCCCACTCGATGCCCCCTACGCGCACGCGCACTTCCTGCCGAGCTATGGAGCCACCGGCAACAACTCCTGTGG	Actinobacteria	68	0	0	0	0	0	0	0	0	0	0	0	0	0	0	0	0	0	0	0	0	0	0	0	0	0	0	0	0	0	0	0	0	0	0	0	0	0	0	0	0	0	0	0	0	0
293	Phy293_Collinsella_aerofaciens	ACCGATGATAATGCCTGCGGTAACATCGCCAAAGATAATGCCCGCCACAAGACCCACGCCCAGGGGCTGGTCAATCATGGGCTGTCCAAACGTCCATTGGACGAAATAGCAGATAAAAGCTGCCAAATATGCCAAGAGCGCAGTCGTCA	Actinobacteria	61	0	0	0	0	0	0	61	0	0	0	0	0	0	0	0	0	0	0	0	0	0	0	0	0	0	0	0	0	0	0	0	0	0	0	0	0	0	0	0	0	0	0	0	0	0
474	Phy474_Collinsella_aerofaciens	TCGGTGACCAATGGCTTGGCAGCGATTATTTTGTCGCATACGACCTGTGGAATCGTGGTAAACGAGGGGCTGCCCTGCGTGGAGACGGATCTTATGGAGACGCTTGATCGCATCGCCCCACTCGATGCCCCCTATGCGCATGCACACTTCCTGCCGAGCTATGGAGCCACCGGCAACAACTCCTGTGG	Actinobacteria	8	0	0	0	0	0	0	0	0	0	0	0	0	0	0	0	0	0	0	0	0	0	0	0	0	0	0	0	0	0	0	0	0	0	0	0	0	0	0	0	0	0	0	3	0	0
534	Phy534_Collinsella_aerofaciens	TCGGTGACCAATGGCTTGGCAGCGATTATTTTGTCGCATACGACCTGTGGAATCGTGGTAAACGAGGGGCTGCCCTGCGTGGAGACGGATCTTATGGAGACGCTTGATCGCATCGCCCCACTCGATGCCCCCTATGCGCATGCACACTTCCTGCCGAGCTATGGAGCTACCGGCAACAACTCCTGTGG	Actinobacteria	3	0	0	0	0	0	0	0	0	0	0	0	0	0	0	0	0	0	0	0	0	0	0	0	0	0	0	0	0	0	0	0	0	0	0	0	0	0	0	3	0	0	0	0	0	0
64	Phy64_Bacteroides	AACCCGGCTATTCTGAACGGTTCTCGCCGCCAGCGTATTGCCAAAGGTAGCGGTACAAACATTCAAGAAGTGAACCGACTGCTGAAACAGTTCGATCAAACCCGTAAGATGATGAAAATGGTGACCGGCAGTAAAATGGGTAAAATGATGCCGAAACTGAAAAGATAAGAAGGTAAATACCCCGCT	Bacteroidetes	1289	0	0	0	0	0	0	0	0	0	0	10	0	0	0	0	0	0	0	279	0	0	0	0	0	0	0	0	0	0	0	0	0	0	0	964	0	0	0	0	0	0	0	0	0	0
83	Phy83_Bacteroides_uniformis	AACGAAGTGATAGACCTTGAAAAATTGTTTTCCTCTTTGACTCCTGGACGCAGGAGGGTAGCCGTGGCAGCCGTGGAGATGTACAAGAGACAACTGTCGCAGCAGGTGGAACGTAGGCAAATAAGGATGAGCAAAGACGTATACGAACTGATGGAGCCGTTGATAGGAGATTTGCCGAATGAGGAATTTTGGGTAGTGTCGATAAACCAAGCCGGACGGATTATCAAGAAAGTAC	Bacteroidetes	715	0	0	0	0	0	0	6	0	0	0	0	0	0	0	0	0	0	0	478	0	0	0	0	0	0	0	0	0	0	0	15	0	0	0	0	0	0	0	0	0	0	0	0	0	0
105	Phy105_Bacteroides	TTGAGTACAAATGAGGGCTTTTATCGTCTTTTCCATATATAAGGATACAATTTTGATTATAATAGAAATGAAAAAGTTAAGAAATACATTAGCTGCAATAGGTATTTTGTTCTTGGCTTCTTGTGGGGGAAGCAAAGACTATTATATGTTCACTTCATTCCACGA	Bacteroidetes	386	0	0	0	0	0	0	0	0	0	0	0	0	0	0	0	0	0	0	0	0	0	0	0	0	0	0	0	0	0	0	0	0	0	0	0	0	0	0	0	0	0	0	0	0	0
106	Phy106_Bacteroides_uniformis	CAGCGCAAACTGGAACTCGAAAAGAAAAACCACGAGCTCAACGAAATACAAAAGGCCGCCCTCATCGGAAACTGGCAATACGATACCCAGACCCGCATATTCTGTTATGCAGGCCATACGGGTATCATGTGTTCGGAAGAGGTGCA	Bacteroidetes	385	0	0	284	0	0	0	0	0	0	0	101	0	0	0	0	0	0	0	0	0	0	0	0	0	0	0	0	0	0	0	0	0	0	0	0	0	0	0	0	0	0	0	0	0	0
109	Phy109_Bacteroides_uniformis	AACGAAGTGATAGACCTTGAAAAATTGTTTTCCTCTTTGACTCCTGGACGCAGGAGGGTAGCCGTGGCAGCCGTGGAGATATACAAGAGGCAACAGTCGCAGCAGGTGGAACGCAGGGAGATATTCGGGAGTGCAGACATATACAAACTGATGGGGCCGTTGATAGGAGATTTGCCGAATGAGGAGTTTTGGGTCATATCTCTCAATCAATCTGCCAAGCTCATCAAGAAAGTAC	Bacteroidetes	369	0	0	201	0	0	0	0	0	0	0	0	0	0	0	0	0	0	0	0	0	0	0	0	0	0	0	0	0	0	0	0	0	0	0	0	0	0	0	0	0	0	0	0	0	0
119	Phy119_Bacteroides	TTTGCATTTTGATTGTTCAGAGGAGAAACTGAATGATTTATCCACTAAAAAATCAATGTAATGAAGAAGAACCTAAACCTTCCCAAGAAGAAAACCGGAAGACTGAGAAACCTATTTCTGACGGTGTGCCTGCTGGCAAGTGTCGCCGCATCGGCGCAGGAGAAAACAGTAACCGGTACCGTGACCGATGCCCTGGGTG	Bacteroidetes	275	0	0	0	0	0	0	0	0	0	0	0	0	0	0	0	0	0	7	0	0	0	0	0	0	0	0	0	0	0	0	0	0	0	0	0	0	0	0	0	0	0	0	0	0	0
147	Phy147_Bacteroides	GACCTCCGTCTGAAACGTGCCTGGGACAGACTCGATATTATCTACGAAGAGACTGAAAGCCTGTTCAAACGTAGCGTAGCGTCCAGAGAAATCTGCGAATTGCGTAATATGGTGAATGTGGGTTATCTGATTATGCGTCAGGCAATGGAGCGTAAGGAGAGTCGCGGATTGCATTATACGATTGATTATCCGCACGTGAAGAAATGATTATGAAAACATTGATTCGGACCC	Bacteroidetes	180	0	0	0	0	0	0	180	0	0	0	0	0	0	0	0	0	0	0	0	0	0	0	0	0	0	0	0	0	0	0	0	0	0	0	0	0	0	0	0	0	0	0	0	0	0
191	Phy191_Bacteroides	ATCAAAGATATTGACTTATGGTTCAACAGCCATAAGTCAATATCTTTGATAGCTTCTCGCGAAATAAGATATTGGCGGTTAGCCCGAAAGAAAAGAGAAGGATTGAGACACTCCGTAAGTTCATCTAATGTTTGAGAAAAAC	Bacteroidetes	129	0	0	0	0	0	0	0	0	0	0	0	0	0	129	0	0	0	0	0	0	0	0	0	0	0	0	0	0	0	0	0	0	0	0	0	0	0	0	0	0	0	0	0	0	0
208	Phy208_Bacteroides_ovatus	GACCTCCGTCTGAAACGTGCCTGGGACAGACTCGATATTATCTACGAAGAGACTGAAAGCCTGTTCAAACGTAGCGTAGCGTCCAGAGAAATCTGCGAATTGCGTAATATGGTGAATGTGGGTTATCTGATTATGCGTCAGGCAATGGAGCGTAAGGAGAGTCGCGGATTGCATTATACGATTGATTATCCGCACGTGAAGAAATGATTATGAAAACATTGATTCGGACCTTTATTCTTTTCTTCTGCATAACGG	Bacteroidetes	110	0	0	0	0	0	0	110	0	0	0	0	0	0	0	0	0	0	0	0	0	0	0	0	0	0	0	0	0	0	0	0	0	0	0	0	0	0	0	0	0	0	0	0	0	0
222	Phy222_Bacteroides	GGCCCGCACAAGCGGAGGAACATGTGGTTTAATTCGATGATACGCGAGGAACCTTACCCGGGCTTAAATTGCAACAGAATATATTGGAAACAGTATAGCCGTAAGGCTGTTGTGAAGGTGCTGCATGGTTGTCGTCAGCTCGTGCCGTGAGGTGTCGGCTTAAGTGCCATAACGAGCGCAACCCTTATCTTTAGTTA	Bacteroidetes	104	0	0	0	0	0	0	0	0	0	0	0	0	0	0	0	0	0	0	0	0	0	0	0	0	0	0	0	0	0	0	0	0	0	0	0	104	0	0	0	0	0	0	0	0	0
238	Phy238_Bacteroides_cellulosilyticus	CGGTCGTGGGTTACGGCAATCACCGTACCTTCATATTGCTGCAAATGTTGTTCCAGCCAATCGATGGATTCAGCGTCAAGGTGGTTGGTAGGTTCGTCCAGCAACAGTATATCGGGCTTCTGCAACAGTAAGCGGCAAAGTGCCACACGGCGACGCTCACCTCCCGAAAGATGGTCTACAGTTGCGTCTTCGGGCGGACAACGGAGGGCATCCATAGCGCGTTCCAGTTTACTGTCGAGATTCCAAGCATCAGTT	Bacteroidetes	94	0	0	0	0	0	0	0	0	0	0	0	0	0	0	0	0	0	0	0	0	0	0	0	0	0	0	0	0	94	0	0	0	0	0	0	0	0	0	0	0	0	0	0	0	0
239	Phy239_Bacteroides_xylanisolvens	CTTTTGTTTAACTATACCTCTAGTTCTACGGTTATTTCGAACCATCTGTTTTGGTTTGCTACTCTGTTCTATTTTATCTTTCTACTTCCGGTGTTTTCTATCCTTCGTGGAGAGAATATGCGGACGATGAGCCGGGGATTAGTATTCGTTATTATAACGAAT	Bacteroidetes	93	0	0	0	0	0	0	0	0	0	0	0	0	0	0	0	0	0	0	0	0	0	0	0	0	0	0	0	0	0	93	0	0	0	0	0	0	0	0	0	0	0	0	0	0	0
250	Phy250_Bacteroides	CAGCATTATAGCTACGGCGCATAGCATGATGGGCATCCCTTATCTTTGGGCTGGCACTTCCTCCAAAGGGGTGGATTGTAGCGGCTTCATGCGCACCGTTCTTTTCATGCACGACATCATCATTCCGCGGGATGCTTCCCAGCAGGCATACGTGGGCGA	Bacteroidetes	84	0	0	0	0	0	0	0	0	0	0	0	0	0	0	0	0	0	0	0	0	0	0	0	0	0	0	0	0	0	0	0	0	0	0	0	0	0	0	0	0	0	0	84	0	0
262	Phy262_Bacteroides	CTTACTGGCGCTTTGCAGCAAGAGTTTTCTCATGGCGGCTGATGATGTCCTTTCTTTGTTGGTTGCCATAGCTTTATTCTCCTATATGGTTACAGATTAATTCCAATACCTCTTCACAGAACGCATCACAGGGATGATGGTACGCTTTACTCAGCGTACTTAAATTGCGTTGATAGTCAACCCTTGAATCCTTGATGTAGTTTTGCATCAACTCGAAAGGCAAGGTTTTTTTATTTTTCAAAATTTCTTTGAACTCCAGCACATTCGGAAGAACACGGTTCATAACACCACGCATGGTAGTCTTTTTACCAATCTTTCGACGG	Bacteroidetes	77	0	0	0	0	0	0	0	0	0	0	0	0	0	0	0	0	0	0	0	0	0	0	0	0	0	0	0	0	0	77	0	0	0	0	0	0	0	0	0	0	0	0	0	0	0
270	Phy270_Bacteroides_uniformis	TTTGCATTTTGATTGTTCAGAGGAGAAACTGAATGATTTATCCACTAAAAAATCAATGTAATGAAGAAGAACCTAAACCTTCCCAAGAAGAAAACCGGAAGACTGAGAAACCTATTTCTGACGGTGTGCCTGCTGGCAAGTACCGCCGCATCGGCGCAGGAGAAAACAGTAACCGGTACCGTGACCGATGCCCTGGGTG	Bacteroidetes	74	0	0	0	0	0	0	0	0	0	0	0	0	0	0	0	0	0	0	0	0	0	0	0	0	0	0	0	0	0	74	0	0	0	0	0	0	0	0	0	0	0	0	0	0	0
277	Phy277_Bacteroides_ovatus	GTAGCTGGAGCAATGTGGATTATCAATGCTTCTCCTCTCTTGCTAATATTATCAGTATTTGCATCGAATTGCGAAAGTCGGAATTACAAGCCAAAGAAGATCGTCTTGCTTTGGACAACAGCGAGAAGATATTGAGAAACATCTATAAGAACCTTCCGGCAGGCGTCGAACTTTATGACAAAGTAAA	Bacteroidetes	69	0	0	0	0	0	0	0	0	0	0	0	0	0	0	0	0	0	0	0	0	0	0	0	0	0	0	0	0	0	0	0	0	0	0	0	0	0	0	0	0	0	0	0	0	0
297	Phy297_Bacteroides_ovatus	CGGCCAGTCTATTTCCACCAGAAACAGTTCATAGATAAACGAAAGCCCGATAACAGAGACAAATGCAATGATGGAACGCTCTATCTTTTTATACGAATTAGTGAAAAGCATGATAGAGACAAAAAGCGTAGTCAACACAGCTCCCCATATAATAGGAATATCAAAGAGCATTTCCAACGCAATGGCACCTCCCAGAATTTCCGCTAAAGAAGTAGAAATCGACGC	Bacteroidetes	59	0	0	0	0	0	0	59	0	0	0	0	0	0	0	0	0	0	0	0	0	0	0	0	0	0	0	0	0	0	0	0	0	0	0	0	0	0	0	0	0	0	0	0	0	0
308	Phy308_Bacteroides_uniformis	CAGCGCAAACTGGAACTCGAAAAGAAAAACCACGAGCTCAACGAAATACAAAAGGCCGCCCTCATCGGAAACTGGCAATACGATACCCAGACCCGCATATTCTGTTATGCAGGCCATACGGGCATCATGTGTTCGGAAGAGGTGCA	Bacteroidetes	55	0	0	0	0	0	0	55	0	0	0	0	0	0	0	0	0	0	0	0	0	0	0	0	0	0	0	0	0	0	0	0	0	0	0	0	0	0	0	0	0	0	0	0	0	0
317	Phy317_Bacteroides_uniformis	GTTTGTTGAATTTGGTCAACCAGTTGCTCGATTTCCGTAAGAATGAGATGGCAGGATTGCATCTCACTTTGTCCGAGGGGGATATTGTGGCGTATGTGCGTAGCATCTGTGCTTCTTTCCTGATGCTTTCTGAAAAGAAACATG	Bacteroidetes	48	0	0	0	0	0	0	0	0	0	0	0	0	0	0	0	0	0	0	0	0	0	0	0	0	0	0	0	0	0	0	0	0	0	0	0	0	0	0	0	0	0	0	0	0	0
323	Phy323_Bacteroides_uniformis	TTTGCATTTTGATTGTTCAGAGGAGAAACTGAATGATTTATCCACTAAAAAATCAATGTAATGAAGAAGAACCTAAACCTTCCCAAGAAGAAAACCGGAAGACTGAGAAACCTATTTCTGACGGTGTGCCTGCTGGCAAGTGTCGCTGCATCGGCGCAGGAGAAAACAGTAACCGGTACCGTGACCGATGCCCTGGGTG	Bacteroidetes	45	0	0	0	0	0	0	0	0	0	0	0	0	0	0	0	0	0	0	0	0	0	0	0	0	0	0	0	0	0	0	0	0	0	0	0	0	0	0	0	0	0	0	0	0	0
332	Phy332_Bacteroides_eggerthii	ACTGGCAGCCGGACTGAAGGAACAGGATGCAGTGCGTGAACGGATTTATCTGGATGACTATGTGGAGGACGATGAACTGTTCCATGCCTATCCCGAAATGAAACAAACCCGGTTGGAGTTTGTAGACCTGCCGTCGGCTGACTACGGCGGAACCTATCTTTATTCGG	Bacteroidetes	42	0	0	0	0	0	0	0	0	0	0	0	0	0	0	0	0	0	0	0	0	0	0	0	0	0	0	0	0	0	0	0	0	0	0	0	42	0	0	0	0	0	0	0	0	0
367	Phy367_Bacteroides	CGGTCGTGGGTTACGGCAATCACCGTACCCTCGTATTGCTGCAAATGTTGTTCCAACCAATCGATGGATTCAGCGTCAAGGTGGTTGGTAGGTTCGTCCAGCAACAGCACATCGGGCTTCTGCAACAGCAAGCGGCAAAGTGCCACACGGCGACGCTCACCTCCCGAAAGATGGTCTACAGTTGCGTCTTCGGGCGGACAACGAAGGGCATCCATAGCACGTTCCAGTTTACTGTCGAGATTCCAGGCATCAGTT	Bacteroidetes	26	0	0	0	0	0	0	0	0	26	0	0	0	0	0	0	0	0	0	0	0	0	0	0	0	0	0	0	0	0	0	0	0	0	0	0	0	0	0	0	0	0	0	0	0	0
370	Phy370_Bacteroides_intestinalis	TGGTTCCTCCTCTTCCTATAAAAAATTGTTCCGTCAAAAATACGTATGGCTTTTCTTTTTGGGAATCTTCTGTTATGTCAGTACAGAACAGGGTGTCTCTATTTTTATGAGTACCTTCTTGGAACAGTATCATGGCATTGATCCAAAAACTGTCGGTGCACAAAGTATCAGTTATTTCTGGGGTTCGATGACCGTCGGTTGCCTATTTGGTATGTTCTTGCTGAAGCTGATAGACAGTAAACGTCTCCTACAAATATCAGGACTGCTTTCCATGAGTTTACTCTTGATCGCATTGTTCG	Bacteroidetes	25	0	0	0	0	0	0	0	0	0	0	0	0	0	0	0	0	0	0	0	0	0	0	0	0	0	0	0	0	0	0	0	0	0	0	0	0	0	0	25	0	0	0	0	0	0
410	Phy410_Bacteroides	GGCCCGCACAAGCGGAGGAACATGTGGTTTAATTCGATGATACGCGAGGAACCTTACCCGGGCTTAAATTGCAACTGACTGAACCGGAAACGGTTCTTTCTTCGGACAGTTGTGAAGGTGCTGCATGGTTGTCGTCAGCTCGTGCCGTGAGGTGTCGGCTTAAGTGCCATAACGAGCGCAACCCTTATCGATAGTTA	Bacteroidetes	15	0	0	0	0	0	0	0	0	0	0	0	0	0	0	0	0	0	0	0	0	0	0	0	0	0	0	0	0	0	0	0	0	0	0	0	0	0	0	0	0	0	0	0	15	0
418	Phy418_Bacteroides	GGCCCGCACAAGCGGAGGAACATGTGGTTTAATTCGATGATACGCGAGGAACCTTACCCGGGCTTAAATTGCATTTGAATAATCTGGAAACAGGTTAGCCGCAAGGCAAATGTGAAGGTGCTGCATGGTTGTCGTCAGCTCGTGCCGTGAGGTGTCGGCTTAAGTGCCATAACGAGCGCAACCCTTATCTTTAGTTA	Bacteroidetes	14	0	0	0	0	0	0	0	0	0	0	0	0	0	0	0	0	0	0	0	0	0	0	0	0	0	0	0	0	0	0	0	0	0	0	0	0	0	0	0	14	0	0	0	0	0
441	Phy441_Bacteroides	TCAGGAAACGGTCGTATAAGGCTTCCAGTCCTTCACCTTTTGCCGGCAGTTCGTTGGAAGCGGCAATTAATGCTTTCAGGGGTACACGCACTGTAAATTGTCCGTTGCGGTATATCTTTTCATTGATTACCGTCAAAAGGGAATTTTGG	Bacteroidetes	11	0	0	0	0	0	0	0	0	0	0	0	0	0	0	0	0	0	0	0	0	0	0	0	0	0	0	0	0	0	0	0	0	0	0	0	0	0	0	0	0	0	0	0	0	0
481	Phy481_Bacteroides_eggerthii	TCGGGATTGTCGCGCTGTTCTACGGATGCGTAGAAGGCGTCCATATCAATATGTATAATCTTCCGTCCGGTCATCTCCAGCTAACTACCGACGCAAAGATACACTAATTTTTATTTATCCGCAGCAAAGCCGCAGCCGACACCGGCTACTGAATATCCAAAACCTCATAACTTTTAACATTATCAAAATGAATCGTTTCTTTCTTACCGTTCTTGCGCTTAATAA	Bacteroidetes	7	0	0	0	0	0	0	0	0	0	0	0	0	0	0	0	0	0	0	7	0	0	0	0	0	0	0	0	0	0	0	0	0	0	0	0	0	0	0	0	0	0	0	0	0	0
482	Phy482_Bacteroides_ovatus	TATCGGAGTATTCGACTCCGGATACGGAGGTCTGACCATCTTAGACAAGATTAGAGAAGTATTACCGGAATATGATTATATCTATTTGGGAGATAATGCACGTGCCCCCTATGGGACACGTTCTTTCGAAGTCGTATACGAATTTACCCGGCAAGCCGTCAACAAACTGTTTGATATGGGATGCCATCTGGTTATATTAGCTTGCAATACTGCTTCCGCCAAAGCCTTGCGCAGCATTCAGATGAATGATTTACCCCAAATCGATCCTGCCCGCCGTGTGCTCGGAGTCATCCGCCCCACTGTAGAATGTGTTGGAGAGATTAGCAAGAATCA	Bacteroidetes	7	0	0	0	0	0	0	7	0	0	0	0	0	0	0	0	0	0	0	0	0	0	0	0	0	0	0	0	0	0	0	0	0	0	0	0	0	0	0	0	0	0	0	0	0	0
490	Phy490_Bacteroides	ACGGGAGGTACGGACATCATTGCAGCCATCATCCATAAATACAAGGATGTCACGCTGGGACGCATGATTATGGCTTGCGACTTCATTATCATCAGTTCCTGCTATGTGGTATTCCATGACTGGCGACGTGTGATATTTGGTTTTGTAACTTTGTTTGTTATCGGATT	Bacteroidetes	6	0	0	0	0	0	0	0	0	0	0	0	0	0	0	0	0	0	0	0	0	0	0	0	0	0	0	0	0	0	0	0	0	0	0	0	0	0	0	0	0	0	0	0	0	0
491	Phy491_Bacteroides	GGCCCGCACAAGCGGAGGAACATGTGGTTTAATTCGATGATACGCGAGGAACCTTACCCGGGCTTAAATTGCATTTGAATAATCTGGAAACAGGTTAGCCGCAAAGCAAATGTGAAGGTGCTGCATGGTTGTCGTCAGCTCGTGCCGTGAGGTGTCGGCTTAAGTGCCATAACGAGCGCAACCCTTATCTTTAGTTA	Bacteroidetes	6	0	0	0	0	0	0	0	0	0	0	0	0	0	0	0	0	0	0	0	0	0	0	0	0	0	0	0	0	0	0	0	0	0	0	0	0	0	0	0	0	0	0	0	0	0
505	Phy505_Bacteroides	CCGCTGGCTCAGAATAACGTAGATGATGACCGGCGCACCGATAATGGGCGTGACGGCATTCAAGGGGATAATACCCGCTTCGCCGGGCAAGACGCAAATCAAGTTGCAAAGCAGTGCCACTGCACCGCCACTCAGGATGGGGACAGCCAATCACAATTCCCTATTGCCGGTCACCATCCTGAGTG	Bacteroidetes	5	0	0	0	0	0	0	0	0	0	0	0	0	0	5	0	0	0	0	0	0	0	0	0	0	0	0	0	0	0	0	0	0	0	0	0	0	0	0	0	0	0	0	0	0	0
523	Phy523_Bacteroides	AGGTAACCGCCGAACACCTCGTCTGCACCTTCGCCGCTGAGTACCATCTTGATGCCCATGCTTTTGATGACACGTGCCAGCAGATACATGGGGGTGGAGGCGCGGACAGTGGTTATGTCGTAAGTCTCAATGAAATAGATGACGTCGCGGACA	Bacteroidetes	4	0	0	0	0	0	0	0	0	0	0	0	0	0	0	0	0	0	0	0	0	0	0	0	0	0	0	0	0	4	0	0	0	0	0	0	0	0	0	0	0	0	0	0	0	0
535	Phy535_Bacteroides_caccae	GGCCCGCACAAGCGGAGGAACATGTGGTTTAATTCGATGATACGCGAGGAACCTTACCCGGGCTTAAATTGCAAATGAATTATGGGGAAACCCATACGCCGCAAGGCATTTGTGAAGGTGCTGCATGGTTGTCGTCAGCTCGTGCCGTGAGGTGTCGGCTTAAGTGCCATAACGAGCGCAACCCTTATCTTCAGTTA	Bacteroidetes	3	0	0	0	0	0	0	0	0	0	0	0	0	0	0	0	3	0	0	0	0	0	0	0	0	0	0	0	0	0	0	0	0	0	0	0	0	0	0	0	0	0	0	0	0	0
536	Phy536_Bacteroides	TTCCCTACACGACGCTCTTCCGATCTGCATCGATGAAGAACGCAGCAACGAAGTGATAGACCTTGAAAAATTGTTTTCCTCTTTGACTCCTGGACGCAGGAGGGTAGCCGTGGCAGCCGTGGAGATATACAAGAGGCAACAGTCGCAGCAGGTGGAACGCAGGGAGATATTCGGGAGTGCAGACATATACAAACTGATGGGGCCGTTGATAGGAGATTTGCCGAATGAGGAGTTTTGGGTCATATCTCTCAATCAATCTGCCAAGCTCATCAAGAAAGTACGCATATCAATAAGCGGAGGAAGATCGGAAGAGCACACGTCTGAACT	Bacteroidetes	3	0	0	0	0	0	0	0	0	0	0	0	0	0	0	0	0	0	0	0	0	0	0	0	0	0	0	0	0	0	0	0	0	0	0	0	0	0	0	0	0	0	0	0	0	0
553	Phy553_Bacteroides_ovatus	AAGAGGAACATGGAAAAAGAAGGGAATAATCTGTTTCTGGTCAATCTTAAAGGTATGATTGCCCTGTTATCAGAGCACATTTATAGTAACCCGAATACTTTTGTTCGCGAACTGTTGCAGAATTGCGTAGATGCCATCACGGCACTACGCAATATTGACGAGAATTATAAAGGTC	Bacteroidetes	2	0	0	0	0	0	0	0	0	0	0	0	0	0	0	0	0	0	0	0	0	2	0	0	0	0	0	0	0	0	0	0	0	0	0	0	0	0	0	0	0	0	0	0	0	0
48	Phy48_Phocaeicola_vulgatus	CGTTATTACAATCATTCTACTTTTAATGATTTGATGATTACCGGTTTGATAGGGCTCCGTCCGCGCATGGATAACACAGTGGAGGTGAATCCGTTGATTCCCGAAGGAAAGTGGGATTATTTCTGTTTGGATAATGTGTTGTATCATGGCCGTAACCTCACTATTTTGTGGGATAAGGACGGCAGCCGTTACCAGCGTGGAAAAGGTCT	Bacteroidetes	3056	0	0	0	0	0	0	30	0	0	0	6	0	0	0	0	0	0	0	185	0	0	0	0	0	0	0	0	0	0	0	0	0	0	0	121	0	0	0	1089	0	0	0	0	0	0
51	Phy51_Phocaeicola_vulgatus	GAAAAAGCCTTGAACGCTGTACAAGCTGCATTGCTTCCTTTCAAAGAAATTGAAAGCATCTCCACATTAGCAGGTTATAGTTTGATGACTGAAACGGAAGGTGCCAATTTCGGTATGGGTATGATTAATCTCACCCCGTGGAGTGAACGCGATCAAACAGCAGCCGAACTTATAGAGATATACAAAGACCGCACCTC	Bacteroidetes	2723	0	0	8	0	0	0	20	0	0	0	67	0	0	0	255	0	0	0	189	0	0	0	0	0	0	0	215	0	0	0	0	0	0	0	0	0	0	0	439	0	0	0	903	0	0
80	Phy80_Phocaeicola	CGTTATTACAATCATTCTACTTTTAATGATTTGATGATTACCGGTTTGATAGGACTCCGTCCGCGCATGGATAACACAGTGGAGGTGAATCCGTTGATTCCCGAAGGAAAGTGGGATTATTTCTGTTTGGATAATGTGTTGTATCATGGCCGTAACCTCACTATTTTGTGGGATAAGGACGGCAGCCGTTACCAGCGTGGAAAAGGTCT	Bacteroidetes	770	0	0	0	0	0	0	0	0	0	0	0	0	0	0	13	0	0	0	0	0	0	0	0	0	0	0	710	0	0	0	47	0	0	0	0	0	0	0	0	0	0	0	0	0	0
107	Phy107_Phocaeicola	CGTTATTACAATCATTCTACTTTTAATGATTTGATGATTACCGGTTTGATAGGACTTCGTCCGCGCATGGATAACACAGTGGAGGTGAATCCGTTGATTCCCGAAGGAAAATGGGATTATTTCTGTTTGGATAATGTGTTGTACCATGGCCGTAACCTCACTATTTTGTGGGATAAGGACGGCAGCCGTTACCAGCGTGGAAAAGGTCT	Bacteroidetes	375	0	0	0	0	0	0	0	0	0	0	0	0	0	0	0	0	0	0	0	0	0	0	0	0	0	0	0	0	0	0	0	0	0	0	0	0	0	0	0	0	0	0	309	0	0
163	Phy163_Phocaeicola	TTGCCGGTGGCTATAGCATTTTTTAAGGTGATGGTCAACGCGTGTTGCCCTACAACCGATTCGAATGTAGCGGGACGGTATTTTCGTGCCGATACGATATAATTTTCCATAAGCGGAGTTCTTTTTTCTAATATGAGTTCTGCAAAAGTACATAAATTATCCGTTTTTATGGGTAGGAT	Bacteroidetes	154	0	0	0	0	0	0	0	0	0	0	0	0	0	0	0	0	0	0	0	0	0	0	0	0	0	0	0	0	0	0	0	0	0	0	154	0	0	0	0	0	0	0	0	0	0
193	Phy193_Phocaeicola_vulgatus	GAAAAAGCCTTGAACGCTGTACAAGCTGCATTGCTTCCTTTCAAAGAAATTGAAAGCATCTCCACATTAGCAGGTTATAGTTTGATGACTGAAACGGAAGGTGCCAATTTCGGTGTGGGTATGATTAATCTCACCCCGTGGAGTGAACGCGATCAAACAGCAGCCGAACTTATAGAGATATACAAAGACCGCACCTC	Bacteroidetes	126	0	0	0	0	0	0	0	0	0	0	0	0	0	0	126	0	0	0	0	0	0	0	0	0	0	0	0	0	0	0	0	0	0	0	0	0	0	0	0	0	0	0	0	0	0
234	Phy234_Phocaeicola_vulgatus	GAAAAAGCCTTGGACGCTGTACAAGCTGCATTGCTTCCTTTCAAAGAAATTGAAAGCATCTCCACATTAGCAGGTTATAGTTTGATGACTGAAACGGAAGGTGCCAATTTCGGTATGGGTATGATTAATCTCACCCCGTGGAGTGAACGCGATCAAACAGCAGCCGAACTTATAGAGATATACAAAGACCGCACCTC	Bacteroidetes	96	0	0	0	0	0	0	0	0	0	0	0	0	0	0	0	0	0	0	0	0	0	0	0	0	0	0	0	0	0	0	0	0	0	0	0	0	0	0	96	0	0	0	0	0	0
271	Phy271_Bacteroides	GGCCCGCACAAGCGGAGGAACATGTGGTTTAATTCGATGATACGCGAGGAACCTTACCCGGGCTTGAACTGCAGTGGAATTATCCGGAAACGGATAAGCGAGCAATCGCCGCTGTGGAGGTGCTGCATGGTTGTCGTCAGCTCGTGCCGTGAGGTGTCGGCTTAAGTGCCATAACGAGCGCAACCCTTGCTGCCAGTTA	Bacteroidetes	73	0	0	0	0	0	0	0	0	0	0	0	0	0	0	0	0	0	0	0	0	0	0	0	0	0	0	0	0	0	0	0	0	0	0	0	0	0	0	0	0	0	0	0	0	0
286	Phy286_Phocaeicola_vulgatus	CTGTCCTAATTTTACGGAAACTAATGTGGAGGCACCCACACCGACCAGTGAACCGAATGCAGCCGCCAGATTCATCAGCGGGAAGGTGATAGCCAGTCCTGAAATAGCCAAAGGGCCTACACCGTGACCGATGAAGATGCTGTCTACCATATTGT	Bacteroidetes	64	0	0	0	0	0	0	0	0	0	0	0	0	0	0	0	0	0	0	0	0	0	0	0	0	0	0	0	0	0	64	0	0	0	0	0	0	0	0	0	0	0	0	0	0	0
298	Phy298_Phocaeicola_vulgatus	ACTGACCTTTATCATATTCACCAGCAAAGATTTATACCAGTATCTCACGGTAACAGAAGTTACTGACTGGCATCAATGGCTAGAAATAGCACGTATTGTCCTGAAATATTTCATGATGGCTGTCACTTTGATTGTTGTAGCTGTCCCAGAAGGATTGCCGATGAGTGTGACGCTCAGCCTTGCCCTCAACATG	Bacteroidetes	59	0	0	0	0	0	0	0	0	0	0	0	0	0	0	0	0	0	0	0	0	0	0	0	0	0	0	0	0	0	0	0	0	0	0	0	0	0	0	0	0	0	0	0	0	0
313	Phy313_Phocaeicola	CGTTATTACAATCATTCTACTTTTAATGATTTGATGATTACCGGTTTGATAGGACTCCGTCCGCGCATGGATAACACAGTGGAGGTGAATCCGTTGATCCCCGAAGGAAAATGGGATTATTTCTGTTTGGATAATGTGTTGTATCATGGCCGTAACCTCACTATTTTGTGGGATAAGGACGGCAGCCGTTACCAGCGTGGAAAAGGTCT	Bacteroidetes	53	0	0	0	0	0	0	0	0	0	0	0	0	0	0	0	0	0	0	0	0	0	0	0	0	0	0	0	0	0	0	0	0	0	0	0	0	0	0	0	0	0	0	0	0	0
361	Phy361_Phocaeicola	CGTTATTACAATCATTCTACTTTTAATGATTTGATGATTACCGGTTTGATAGGACTCCGTCCGCGCATGGATAACACAGTGGAGGTGAATCCGTTGATTCCCGAAGGAAAATGGGACTATTTCTGTTTGGATAATGTGTTGTATCATGGCCGTAACCTCACTATTTTGTGGGATAAGGACGGCAGCCGTTACCAGCGTGGAAAAGGTCT	Bacteroidetes	28	0	0	0	0	0	0	0	0	0	0	0	0	0	0	0	0	0	0	0	0	0	0	0	0	0	0	0	0	0	0	0	0	0	0	0	0	0	0	0	0	0	0	0	0	0
401	Phy401_Phocaeicola	CGTTATTACAATCATTCTACTTTTAATGATTTGATGATTACCGGTTTGATAGGGCTCCGTCCGCGCATGGATAACACAGTGGAGGTGAATCCGTTGATTCCCGAAGGAAAGTGGGATTATTTCTGTTTGGATAATGTGTTGTATCACGGCCGTAACCTCACTATTTTGTGGGATAAGGACGGCAGCCGTTACCAGCGTGGAAAAGGTCT	Bacteroidetes	17	0	0	0	0	0	0	0	0	0	0	0	0	0	0	0	0	0	0	0	0	0	0	0	0	0	0	0	0	0	0	0	0	0	0	0	0	0	0	0	0	0	0	0	0	0
405	Phy405_Phocaeicola_vulgatus	GGCCCGCACAAGCGGAGGAACATGTGGTTTAATTCGATGATACGCGAGGAACCTTACCCGGGCTTAAATTGCAGATGAATTACGGTGAAAGCCGTAAGCCGCAAGGCATCTGTGAAGGTGCTGCATGGTTGTCGTCAGCTCGTGCCGTGAGGTGTCGGCTTAAGTGCCATAACGAGCGCAACCCTTGTTGTCAGTTA	Bacteroidetes	16	0	0	0	0	0	0	0	0	0	0	0	0	0	0	0	0	0	0	0	0	0	0	0	0	0	0	0	0	0	0	0	0	0	0	0	0	0	0	0	4	0	0	0	0	0
524	Phy524_Phocaeicola	GCAGGAGTTCTTCCAGTTCTTTGTCTTCGCCCGTACTATGGGTATGGATGATGTTCCGGACAAACCATCGGAAATCGAAAGCCATTCCGGAGCCGGTAAGGGCAGATGAAAATCCCAGCCGGATGTGTCCCTTGCGGAAGATGGAATTGTTCATCTCTTCGATGGCGGCATCCAATAGGGCTATGTCTGTATTCATATTTTTGGCTTTGCGGTGTGTCTGTATGGCTTTTATACCCTGTGAAACTGCCTTATTCAGTTCTTGAAGATAACAGGGTGAGATCAGATTATCGGCATCCAGTATGAGGACATAATCGT	Bacteroidetes	4	0	0	0	0	0	0	0	0	0	0	0	0	0	0	0	0	0	0	0	0	0	0	0	0	0	0	0	0	0	0	0	0	0	0	0	0	0	0	0	0	0	0	0	4	0
537	Phy537_Phocaeicola_dorei	GGAGACCTACTGCATATCGAAGTGAAGTATGACGGGGAGGAAATCAATCCGATGGAGTTCCTTGCCATGCTGTACGGCAACCTGCTGGCAATGCGGCAGCAAGGACATCCGGGTATGCCGGAACTGGAGACGATGGAAATGGATATTCCGACAATGTATGACGATGACCGGGAGGAAATCGAGGAACTGATGCTA	Bacteroidetes	3	0	0	0	0	0	0	0	0	0	0	0	0	0	0	0	0	0	0	0	0	0	0	0	0	0	0	0	0	0	0	0	0	0	0	0	0	0	0	0	0	0	0	0	0	0
538	Phy538_Phocaeicola	GAAAAAGCCTTGAACGCTGTACAAGCTGCATTGCTTCCTTTCAAAGAAATTGAAAGCATCTCCACATTAGCAGGTTATAGTTTGATGACTGAAACGGAAGGTGCCAATTTCGGTATGGGTATGATTAATCTCACCCCTTGGAGTGAACGCGATCAAACAGCAGCCGAACTTATAGAGATATACAAAGACCGCACCTC	Bacteroidetes	3	0	0	0	0	0	0	0	0	0	0	0	0	0	0	0	0	0	0	0	0	0	0	0	0	0	0	0	0	0	0	3	0	0	0	0	0	0	0	0	0	0	0	0	0	0
294	Phy294_Prevotella_copri	CCAGCAGATTGACAACATCAAGGAGGTTTATCCGGATGTGAAAGAGGTGGCTGAGCGAATGCAGAGCAGCTATATAGAACTCAAGGATATTGCCCAGGAAATAAGCGGAAGCGTTGACAATATAGAGTTCGACCCGAACCGGCTTGAAACCATCAATTCCCGACTTGACCACCTCTACTCGCTCCAGCAGAAATTCCATGTGGAAAATGTAGAGGAACTCATCGCCACTCGCGAGCGAATCAACGAACAGCTACA	Bacteroidetes	61	0	0	0	0	0	0	0	0	0	0	0	0	0	0	0	0	0	0	0	0	0	0	0	0	0	0	0	0	0	0	0	0	0	0	0	0	0	0	0	0	0	0	0	0	0
411	Phy411_Prevotella	GGCCCGCACAAGCGGAGGAACATGTGGTTTAATTCGATGATACGCGAGGAACCTTACCCGGGCTTGAATTGCAGAGGAAGGATTTGGAGACAATGACGCCCTTCGGGGTCTCTGTGAAGGTGCTGCATGGTTGTCGTCAGCTCGTGCCGTGAGGTGTCGGCTTAAGTGCCATAACGAGCGCAACCCCTCTCCATAGTTGCCATCAGGTCAAGCTGGGCACTCTGTGGACACTGCCACCGTAAGGTGCGAGGAAGGTGGGGATGACGTCAAATCAGCACGGCCCTTACGTCCGGGGCTACACACGTGTTACA	Bacteroidetes	15	0	0	0	0	0	0	0	0	0	0	0	0	0	0	0	0	0	0	0	0	0	0	0	0	0	0	0	0	0	0	0	0	0	0	0	0	0	0	0	0	0	0	0	0	0
425	Phy425_Prevotella_copri	GTCAATACGTGGTAAAGGGTGACAAGACGGGCGAAGAGCGCACATTTACCATAGATTCCCTGAAGGGCATCAAGATAACCCAGAAGTTGAAGAAAGAGATGGCAGGCTCTGAAAAGGGTAAGCTTCTGCCTACTGATATCGGCATCGTAGTAAACGATTTCCTGATGGAGAACTTCCCGAACATCATGAACTACAACTTTACGGCAGACGTAGAGAAGAAGTT	Bacteroidetes	13	0	0	0	0	0	0	0	0	0	0	0	0	0	0	0	0	0	0	0	0	0	0	0	0	0	0	0	0	0	0	0	0	0	0	0	0	0	0	0	0	0	0	0	0	0
442	Phy442_Prevotella_copri	GGCCCGCACAAGCGGAGGAACATGTGGTTTAATTCGATGATACGCGAGGAACCTTACCCGGGCTTGAATTGCAGAGGAAGGATTTGGAGACAATGACGCCCTTCGGGGCCTCTGTGAAGGTGCTGCATGGTTGTCGTCAGCTCGTGCCGTGAGGTGTCGGCTTAAGTGCCATAACGAGCGCAACCCCTCTCCTTAGTTGCCATCAGGTCAAGCTGGGCACTCTGGGGACACTGCCACCGTAAGGTGTGAGGAAGGTGGGGATGACGTCAAATCAGCACGGCCCTTACGTCCGGGGCTACACACGTGTTACA	Bacteroidetes	11	0	0	0	0	0	0	0	0	0	0	0	0	0	0	0	0	0	0	0	0	0	0	0	0	0	0	0	0	0	0	0	0	0	0	0	0	0	0	0	0	0	0	0	0	0
457	Phy457_Prevotella_copri	ATGTCCACGACAATCCTGGACTTCGCAAGCAGGGTATTCATTGTGTGGTAGACCAGGACCGCGAGGCACGACAAGCGGGAAAGGCCTATTGAGGAAGTGAAGAGTGAAGAACGAAGACGGATTCTCTCTTTTATAAATCTTATGTAAGATATAAAATAATAAAAAACTAAAATAACAAGAAAATGAAAAAGAACATTTTTGGCTTCATGGCTATCGCAGCAGTTGCTGCCTTGTCATTGGCATCATG	Bacteroidetes	10	0	0	0	0	0	0	0	0	0	0	0	0	0	0	0	0	0	0	0	0	0	0	0	0	0	0	0	0	0	0	0	0	0	0	0	0	0	0	0	0	0	0	0	0	0
389	Phy389_Alistipes_finegoldii	CAAGACGACGGGCAACCTCTGGGAAAAGTACAACGTGGAAACGGGAACGACCGATGTCAGCAACGAATACGAGATGCCCGCGATGCTGGGCTGGACCGCCGGCACCTTCATCTGTCTGGACGACTATCTGGCTGGGGAGATGCAGCCCG	Bacteroidetes	20	0	0	0	0	0	0	0	0	0	0	0	0	0	0	0	0	0	0	0	0	0	0	0	0	0	0	0	0	0	0	0	0	0	0	0	0	0	0	0	0	0	0	0	0	0
492	Phy492_Alistipes_communis	GAAGTTGCCGGTCGGCCGGAGATCGAATTCAGGAGCAAAATCCCGGACAACCCGATCGTTTTCATCGGCCGAAGACCGGAGTTCCACCCGATCCTCACCCCGTTATCACCCGATCCATCCGCACGTCGTGCGGTTCGACGGGCAGGTCGTCTACCAGCTGGTGC	Bacteroidetes	6	0	0	0	0	0	0	0	0	0	0	0	0	0	0	0	0	0	0	0	0	0	0	0	0	0	0	0	0	0	0	0	0	0	0	0	0	0	0	6	0	0	0	0	0	0
333	Phy333_Bacteroidales	CTTTGCCCAACGCGTGGGAAAAGACCGAGCTGTCCGAACCTACCGCAAGTATCTGACGGTAAGAAAGTACGTTGCCGAGTTCATCAAATTTCAGTACAAGCGCAGCGATTTGTCCATGAATGAGCTTACCGAGGAGTTCATCCGTGATTTTTGTCTGTATTTGAAGAATGTCATTGGACTCACGCAATCTACCATTTGGATATACTCCATACCATTGAA	Bacteroidetes	42	0	0	0	0	0	0	0	0	0	0	0	0	0	0	0	0	0	0	0	0	0	0	0	0	0	0	0	0	0	0	0	0	0	0	0	0	0	0	42	0	0	0	0	0	0
525	Phy525_Bacteroidales	AAGGTGGTACACTTCGAGTTGAAGGGCAAGGAACTGTGGGACAAGGCTCAGAACGTCTTGCTGTCACCTGTGGAGAACCGCATCTTTTGCGATGACATACGCTTGGATGCGGAATACCCCGTATGCGGCATCAATGCCCTGGCACATTATTCCATGCTTAATCGTGACCGGGAAGAGATGATAATGATGACAAGCAAGGAATATCGTGCCGTCAAGTCGGCTGATGTCATGGAGAATCCCAACATCTATGACGGCGACTATATCATAGAGGTATGGAAATACCCTGTTGTCAG	Bacteroidetes	4	0	0	0	0	0	0	0	0	0	0	0	0	0	0	0	0	0	0	4	0	0	0	0	0	0	0	0	0	0	0	0	0	0	0	0	0	0	0	0	0	0	0	0	0	0
466	Phy466_Enterococcus_faecium	CAATCTTGGAATCATCTCAACTGGTGAAATTTTCTTATAAATAACAAAGATAAAAATGTGCACAGCGACAATTATTTGCTACAATAAGAATATGAAGCGTTTGATAACGCTATTATACATAAAAATTGGTGGTGAAAAAAATGTATGATGAAAATGAGTGGGGAGAAAATGTTCGGATGACCCGAAGAAGACAGCAAAAACAGGCAGCTCGTAAGCGGATGATCATGATTGGGGCAGCAGTTGCCGTGTTTTTGATC	Firmicutes	9	0	0	0	0	0	0	0	0	0	0	0	0	0	0	0	0	0	0	0	0	0	0	0	0	0	0	0	0	0	0	0	0	0	0	0	0	0	0	0	0	0	0	0	0	0
475	Phy475_Paenibacillus	CGGTCACGGACAAGGAAGCCGGAACACTTCGGGCGGCACGTTACTCCGATATTGTAATTTTGCTCCGCAGTCTGTCCGGCTGGGCGGATTCCCTTGTGGAAGTGTTGAACGAGAATGGAATCCCGGCGCACACGGTTTCTTCGACCGGATATTTTTCCACGGTGGAAGTACAGACGGTGCTGTCCATGCTGAGGCTTTTGGATAACCCAAGGCAGGATATCCCGATGGCGGCAGTACTCCGCTCGCCGATGGCAGGGCTTACTGATGAGGAGCTTGCGGTGTTAAGGCTTGAAGATGGCAGTGTGCCTTTTCATGAAGCGGTGCTCGAACTGGCAGAAGGACTTTATGAAGAGGACGGGCAAAAAGAAATTTCAGATTCAGAGGCAGATTCAGAG	Firmicutes	8	0	0	0	0	0	0	0	0	0	0	0	0	0	0	0	0	0	0	0	0	0	0	0	0	0	0	0	0	0	0	0	0	0	0	0	0	0	0	0	0	0	0	0	0	0
419	Phy419_Eubacterium	AAGCTTAAGAGCAAGGGCAAGAAATCACTGCTTGTAGCCTGTGATGTGTATCGTCCGGCTGCGATTGAGCAGTTAAAGATAAATGGTGAAAAGCAGGGCGTTGAGGTTTTCTCAATGGGTGATAAAAACAAGCCTGCCGACATCGCAAAGGCTGCTGTGGAGCACGCTAAGAAAAACGATTTCAATGTTGTTATCATCGATACTGCCGGACGTCTTCATATTGATGAGGATATGATGGCAGAGCTTATTGAGATAAAAGAAGCTACTGATGTTTTCCAGACCATACTCGTGGTTGATGCC	Firmicutes	14	0	0	0	0	0	0	0	0	0	0	0	0	0	0	0	0	0	0	0	14	0	0	0	0	0	0	0	0	0	0	0	0	0	0	0	0	0	0	0	0	0	0	0	0	0
506	Phy506_Anaerostipes_hadrus	ATGCGGATGGATTCGTTCCAATCCAAGCTCTCTTCCTAATTGTCTTAATCGAATCTCTACCCCACTGATCTTTAAGCGATCATATGGTGCATCTAAAGTAACGAATAATGCTGGGTTCTTATCTTTCCTACTTTCTATATATTCCATTAAATGTACTTTTGCTTTCGCATCAAAATAAACTCTTCTTTCTTTATCTCCTTTTCCGTATACAACACATTCTCGTTCTTCAAAATTAATATCTCCTATGTTCAAATTTACCAATTCACCCACACGTAT	Firmicutes	5	0	0	0	0	0	5	0	0	0	0	0	0	0	0	0	0	0	0	0	0	0	0	0	0	0	0	0	0	0	0	0	0	0	0	0	0	0	0	0	0	0	0	0	0	0
133	Phy133_unclassified_Anaerostipes	TGCACTTGTTCAATTGGCATTCCTTTGTCAATCGCTCTCGTTGCCATTGTTCTTCGGAATTTATGCGGATGGATTCGTTCCAATCCAAGCTCTCTTCCTAATTGTCTTAATCGAATCTCTACCCCACTGATCTTTAAGCGATCATATGGTGCATCTAAAGTAACGAATAATGCTGGGTTCTTATCTTTCCTACTTTCTATATATTCCATTAAATGTACTTTTGCTTTCGCATCAAAATAAACTCTTCTTTCTTTATCTCCTTTTCCGTATACAACACATTCTCGTTCTTCAAAATTAATATCTCCTATGTTCAAATTTACCAATTCACCCACACGTAT	Firmicutes	221	0	0	0	0	0	221	0	0	0	0	0	0	0	0	0	0	0	0	0	0	0	0	0	0	0	0	0	0	0	0	0	0	0	0	0	0	0	0	0	0	0	0	0	0	0
160	Phy160_Blautia	CCAGCGAGTATCCTCATGATTACCTGTCTCCTGAGGCAGTACATAAGGGAAATAGAAATCTTCCACGTTCTTCTCCCAGCAGCCTATCGCGTTGCCTTCTTTACAGTCCGGATATGTTTCCAGAGGTCCTCTTCCGTACCAGACTGCCTGTTCACAGGCTTTATCCAGCACAAACC	Firmicutes	156	0	0	0	0	0	0	0	0	0	0	0	0	0	0	0	0	0	0	0	0	0	0	0	0	0	0	156	0	0	0	0	0	0	0	0	0	0	0	0	0	0	0	0	0	0
315	Phy315_Blautia	CTATGTAGTGCAGGAACCGGCATCACACAAGGGCAAATGGGCACAGGTGTTCCCGAAAGACCAGCCGCTTCATATTGAAGTTGGTATGGGAAAAGGCCGCTTCCTTATGGATATGGCGAAGCTTCATCCGGAGATCAATTATGTAGGGATCGAGATGTATGACAGTGTGCTTCTCCGTGCACTCCAGAAGAGAGAGAGACTGGAGGGAGAAGGAGAGAAGCTTACAAATCTGATGTTTATGT	Firmicutes	52	0	0	0	0	0	0	0	0	0	0	0	0	0	0	0	0	52	0	0	0	0	0	0	0	0	0	0	0	0	0	0	0	0	0	0	0	0	0	0	0	0	0	0	0	0
355	Phy355_Blautia	TGATAGCTTCCCTCTGTCTGATACAGACACCGAAGGACAAGAATGCAGGAGATCAGCTGAGAGATCACCGTTCCGATTCCCACACCTGCCACGCTTAAATGACACACGATCACGAAAAACAGATTCAAAAGCGCATTGGCACAGCCAGAAATGATCAGAAAGACCAGCGGCCGCTTGGTATCTCCCACAGCACGCAGGATCGCCGCACCATAGTTATACAGCATAAAAAACGGCATTCCCAGGAAATAAATAC	Firmicutes	31	0	0	0	0	0	0	0	0	0	0	0	0	0	0	31	0	0	0	0	0	0	0	0	0	0	0	0	0	0	0	0	0	0	0	0	0	0	0	0	0	0	0	0	0	0
382	Phy382_Blautia	ATGAGAGGCTGCCACCTGTCCACCGACAAGGAAGGAAAATATCTCTATGTGGCAGGTTATCACGACGGTAAGGTTACCGTGGTACATACCCACAGGGACGGACGCCTGGGAAGCGTCATGGACGGGGTATTCCACAGAGGACTGGGAAGCGTGGCGGAGAGAAACTTCCGTCCCCATGTAAGCTGTGTGCGTCCTACACCGGACGGAAAATATCTCTGTGCAGTGGACAACGGAATCGACCAGATGAAGATCTACCGTGTCA	Firmicutes	21	0	0	0	0	0	0	0	0	0	0	0	0	0	0	0	0	0	0	0	0	0	0	0	0	0	0	0	0	0	0	0	0	0	0	0	0	0	0	0	0	0	0	0	0	0
130	Phy130_Enterocloster_bolteae	CTGCAAAAATCAAAACCGGAACCATCGGGGAGACTTACATCCAGAATAGCCAAATCATAGGATCCATTTGCCCATAATGTGTCAGCTTCCAGTATGGTACGGGCAGCATCTATTTTATATCCCTGCTTTTTTACAGCAAAGGAAA	Firmicutes	242	0	4	0	0	0	4	0	0	0	0	0	0	0	0	0	0	0	0	0	0	0	0	0	0	0	0	0	0	0	0	0	0	0	234	0	0	0	0	0	0	0	0	0	0	0
189	Phy189_Lachnospira	TTGCATTCCTTCATTTCTGTCTCAGTTGCTGCACCTACACGGATTACTGCTACTCCGCCTGCTAACTTTGCAAGACGCTCCTGCAGCTTTTCCTTGTCAAACTCTGATGTAGTCTCAGCGAGCTGACCCTTAATCTGACCAATTCTTGCCTCGATATCTGCCTTCTGTCCGCAGCCATCTACGATAACTGTGTTCTCTTTCTGAACCTTTACAGACTTTGCACGTCCAA	Firmicutes	130	0	0	0	0	0	0	0	0	0	0	0	0	0	0	0	0	0	0	0	0	0	0	0	0	0	0	0	0	0	0	0	0	0	0	0	0	0	0	0	0	0	0	130	0	0
426	Phy426_Lacrimispora	CCATCTCCACTCGCCGAAAGCAACTGAATGAAAACGAGTCGAAGACGAAGCTTGAATTTAGTGCGAGGCGGTTCACGAACCTTAACGAACGTAAGTGAGTTTAGTTGAGTGAACATACTATGTACCTTGAAAACTGCATATTGAAAATCTGATACAAAGTTCAAACTGAAAGGTTTGAAACAAATATCAAGACATCCGAGGTGTTACACGAAAGTGTAACCAAACAAACCAAAAACAAGCAATTATTAATTGTAAACACCATAAGCCAAAGATGCAACGCTATGCATCTAAGAGGAACACCGTACCCGCGGTGCGAATCAATTGGTTAAGCTAATAAGAGCGCAGGGTGGATGCCTTGGCACTAAGAGCCGATGAAAGACGTGATAAGCTGCGAAAAGC…	Firmicutes	13	0	0	0	0	0	0	0	0	0	0	0	0	0	0	0	0	0	0	0	0	0	0	0	0	0	0	0	0	0	0	0	0	0	0	0	0	0	0	0	0	0	0	0	0	0
251	Phy251_Ruminococcus_torques	CGAGTTCGCTGATGTTGATACCTACGATCGTCTTAGAGTTTCTGCAAGTGAATCCTCTCTTCGGTATTCTTCTGTACAAAGGCATCTGACCGCCTTCGAATCCGGGTCTTGTAGCGCCGGAACGTGCTTTCTGTCCCTTATGGCCTTTACCGGCTGTCTTACCGTTTCCTGAACCATGTCCACGGCCTCTTCTGAAATTATCACTCTGTTTTGAACCGTCTGCCGGTCTTAAGTTTGATAAGTCCATGACGTTACCTCCTTATCTTTTTATGCCTCTTCTTCAACCTTAACTAAATGTCTA	Firmicutes	84	0	0	0	0	0	0	0	0	0	0	0	0	0	0	0	0	0	0	0	0	0	0	0	0	0	0	0	0	0	0	0	0	0	0	0	0	0	0	0	0	0	0	0	0	0
507	Phy507_Ruminococcus_gnavus	TTCCATACGTACAATCTCTTCATTTTCAATAAAATATACATCTCTTGTATATTTCAGCACTGCCGGAACATCGGATGCGATCACACATCCGTTTTCTGTCTCTCCCACGATCAACGGACTGTCTTTTCGCACTGCATAAAGTTCATCCGGATGATCCTGGAACATGATCCCAAGTGCATAGGACCCTTCTACTCGATGCATTACCTTTGTAATCGCCTGCAGAGGGTTTCCCTGATAATAGTAATCCAGAAGATGTGCCAGTACTTCGGTATCTGTCTCCGACACAAACTCATACCCTTTTTTCTCCAGCTTCTGTTTGAGTTTCAAATAGTTTTCAATAATTCCATTGTGCACAACAACAATATTTTTATTTTTGTTATAATGTGGATGTGCATTTAC…	Firmicutes	5	0	0	0	0	0	0	0	0	0	0	0	0	0	0	0	0	0	0	0	0	0	0	0	0	0	0	0	0	0	5	0	0	0	0	0	0	0	0	0	0	0	0	0	0	0
268	Phy268_Roseburia_intestinalis	GTGGGTGTCATGGGCGACGAGCGCACCTACGACTATACGCTGGCCCTGCGGGCGGTGCAGTCTCAGGACTTCATGACCGCTACGTGGTCCCGCCTGCCCTATGAGCTGCTGGATAAGGTTAGCGGCCGCATCGTGGGCGAGGTAAA	Firmicutes	75	0	0	0	0	0	0	0	0	0	0	0	0	0	0	0	0	0	0	0	0	0	0	0	0	0	0	0	0	0	0	0	0	0	0	0	0	0	0	75	0	0	0	0	0	0
334	Phy334_Roseburia_hominis	ACGGCATATTATCATCTTCCGGGACTGTTTGAATTTTATGAACTGTACCGTGTGTTTCTGCCGCTGTTCCGTGAACACAGGGAATATTTTTACGACTGGTGCGAGATCGGTTCGGTCTACGGTGCACCGGCCGACTGCATCTGGGGCGGGGGCCGCACTGGCTTTGGCGATGCACAGCCGCACCGGGTGCTTGCACTGATGCAGGAATATG	Firmicutes	42	0	0	0	0	0	0	0	0	0	0	42	0	0	0	0	0	0	0	0	0	0	0	0	0	0	0	0	0	0	0	0	0	0	0	0	0	0	0	0	0	0	0	0	0	0
349	Phy349_Roseburia_intestinalis	CAAAAATTCATGTTATCACTGGTAGACCAGATGAGAGAATATATGTAGGAATACAGCAAATATACGACAATACTTTCTTTTGACAAAAAAGTGTGCTATACTACCTACTCAGAAAAATGAATATTTATACACGAAAACGAGGAGAAAAAGACCATGAAGAAAACAGGTAAACGTTTACTTGCAGCCATGCTTTTATTCTGTACCATACTGATCGGTGCAGCAGGCTATGAAGTG	Firmicutes	33	0	0	0	0	0	0	0	0	0	0	0	0	0	0	0	0	0	0	0	0	0	0	0	0	0	0	0	0	0	0	0	0	0	0	0	0	0	0	0	0	0	0	0	0	0
458	Phy458_Roseburia_intestinalis	CGGTACCGGCAAGAAGCGTTGCAGAAAATATGTACCTGGGAAGATTCCCGACAAAGTGTGGACCATTAAAAGTGATCGATCATAAGAAAATGTATGAGGATACTGCAAAATGGTTAAAAGAAGTAAGAATGGACTTTGATCCGAAAGCACAGCTTGGATCTTTATCCATAGGTCAGATGCAGTCCGTTGAGATTGCAAAGGCAGTTTC	Firmicutes	10	0	0	0	0	0	0	0	0	0	0	0	0	0	0	0	0	0	0	10	0	0	0	0	0	0	0	0	0	0	0	0	0	0	0	0	0	0	0	0	0	0	0	0	0	0
467	Phy467_Roseburia_intestinalis	GGACAGTTATCAGGCACAGGTAGATGCGCTAGATGCCGCAGTGGAAGAAAAAAAAGAAGCCTATGATGAGGCGGTAGAGCAGATTTCGGAATATCAGACGAAGATCGATAACAATGATTACTATGTGGAGTGTGCGATTGATGAAAAAAAGGCTGCAGTTGATGCAGCGACAACAGCATTAGCGCAGGCACAGGATACGCTGACACAGGCACAAAATTCGGATAATAGTGCAAGTCAGGCGGTATCGACGGATTTAACTTATATCAAGGC	Firmicutes	9	0	0	0	0	0	0	0	0	0	0	0	0	0	0	0	0	0	0	0	0	0	0	0	0	0	0	0	0	0	0	0	0	0	0	0	0	0	0	0	0	0	0	0	0	0
280	Phy280_Eubacterium_rectale	TGAGCTGATGTATGACCTTGAGCACTATACAGAGATTGATGACATGTATAGGAAGAATCTAAAGAGAAAGCTTGCGGTATTTATCACCACATCAGTTTTGACGATGCTGCTTGGAACAAGCACAGTATTAAGCTATTGTGCGGCAGAACACAAAAAAAATGAAAACTATAATA	Firmicutes	67	0	0	0	0	0	0	0	0	0	0	0	0	0	0	67	0	0	0	0	0	0	0	0	0	0	0	0	0	0	0	0	0	0	0	0	0	0	0	0	0	0	0	0	0	0
316	Phy316_Eubacterium_rectale	TCCTGTAACAATTCTTCCGGTTCCATGCCGCTGGCTTCTAAGGTAAGAGCAGCCATGCAGACAGTCAGGGTATGACAGTTCACTTCTTCTATAATGGCAGACACACTGTCCGGATCACGTTTTGCAGAAGGACAATGCTTGTAGAACAGTTCTGTCAGTTCTTTTTCTTTATCCAATTCCTTTATTTCTATAGAATCATAATTCTTAAGTTTGCATCTGCTGGTAATCAATAGCT	Firmicutes	51	0	0	0	0	0	0	0	0	0	0	0	0	0	0	0	0	0	0	0	0	0	0	0	0	0	0	0	0	0	0	0	0	0	0	0	0	0	0	0	0	0	0	51	0	0
110	Phy110_unclassified_Lachnospiraceae	TTCGTCAGCTTGCCTTCAGGCATCTGGGGGTTCTCATGGAACAGGAAATCACTGGATACCAGCTCCAGCACCGCATCCCCCAAAAATTCCAGCCGTTCATAATCTTCCAGTTTGTTTATCTTCTGCTCATTGGCAAAGGAACTGTGGGTCAAAGCCTGCCTCAGCAGCTTTTTGTCACGGAAGGTGTACCCGATCCTTTTTTCAAGCTCTTCCAATGTATATTTCACACTTATCCTGTCCTTTCT	Firmicutes	359	0	0	0	0	0	0	0	0	0	0	6	0	0	0	351	0	0	0	2	0	0	0	0	0	0	0	0	0	0	0	0	0	0	0	0	0	0	0	0	0	0	0	0	0	0
327	Phy327_unclassified_Lachnospiraceae	ATTTGCAGCTGTTTTTGAATATCTATTTGGTTAAAATAGAATTTTGTACATAGCCGATTGGTTCAATATAAGTCAGTCGGCTTTTTGATGCCCATTTTTATACATAGACAGTCCCGCAAAACGGATTGATTATTAAATTTTTCGAGAAAGGAGAAAACCATATGACCAAGTGTAAAGTAATCGTCCTT	Firmicutes	44	0	0	0	0	0	0	0	0	0	0	0	0	0	0	0	0	0	0	0	0	0	0	0	0	0	0	0	0	0	0	0	0	0	0	0	0	0	0	0	0	0	0	44	0	0
393	Phy393_unclassified_Lachnospiraceae	TAAATTCCTCGCCGGATATGGTGATCTCTTTCCAAAGCCCTTGGTTTTTGTAATCTTTAGCGGAAAAAGTAACTGTAGATTCTGTCATGTCTTTGATACGGTAGTTGCTGATAGCAATCCGGTGGGTGTATTTTCCAAGGTATCTGATGACAGATTCGGCACCGTCAAATGGTTTCTTGCAATAAGGAATCCATTCCTTTGT	Firmicutes	19	0	0	0	0	0	0	0	0	0	0	0	0	0	0	0	19	0	0	0	0	0	0	0	0	0	0	0	0	0	0	0	0	0	0	0	0	0	0	0	0	0	0	0	0	0
476	Phy476_unclassified_Lachnospiraceae	TGAGCTGATGTATGACCTTGAGCACTATACAGAGATTGATGACATGTATAGGAAGAATCTAAAGAGAAAGCTTGCGGTATTTATCACCACATCAGCTTTGACGCTGCTGCTTGGAACAAGTACAGTATTAAGCTATTGTGCGGCAGAACACAAAAAAAATGAAAACTATAATA	Firmicutes	8	0	0	0	0	0	0	0	0	0	0	0	0	0	0	0	0	0	0	0	0	0	0	0	0	0	0	0	0	0	0	0	0	0	0	0	0	0	0	0	0	0	0	0	0	0
33	Phy33_Faecalibacterium_prausnitzii	GGCTCATCATGTCAAAGCGTTCATCGCTCAGCTTTCCGCTGGCGTTATCCTCGTAGATTTTCATGAACAGCCGTTTGAGGTCTGCAATCCGCTTCTCATTCCGGGCAAGCTGCTTCTTTAGGACGGTCAGCTTTTCGGTGCTTTCCACCCGAAGCTGCTCCTCCATGACCTTGCGGAAGTAGTCTTCATGACGGAGAATGTAGTCCGTC	Firmicutes	8399	0	0	0	0	0	15	0	0	0	35	0	0	0	73	0	0	0	39	0	0	0	0	0	0	0	0	0	0	0	0	0	0	0	0	0	0	0	2418	0	0	0	662	0	0	0
47	Phy47_Faecalibacterium_prausnitzii	GGCTCATCATGTCAAAGCGTTCATCGCTAAGCTTTCCGTTAACATTGTCCTCGTAAATCTTCATGAACAGCCGTTTGAGGTCTGCGATCCGCTTCTCATTCCGGGCAAGCTGCTTCTTTAGGACGGTCAGCTTTTCGGTGCTTTCCACCCGAAGCTGCTCCTCCATGACCTTGCGGAAGTAGTCTTCATGACGGAGAATGTAGTCCGTC	Firmicutes	3147	0	0	0	0	0	28	0	0	0	0	0	0	0	0	0	0	0	0	0	0	0	0	0	0	0	0	0	0	0	0	0	0	0	0	0	0	0	3119	0	0	0	0	0	0	0
55	Phy55_Faecalibacterium_prausnitzii	GGCTCATCATGTCAAAGCGTTCATCGCTCAGCTTTCCGCTGGCGTTATCCTCGTAGATTTTCATGAACAGCCGTTTGAGGTCTGCAATCCGCTTCTCATTCCGGGCAAGCTGCTTCTTTAGGACGGTCAGCTTTTCGGTGCTTTCCACCCGAAGCTGCTCCTCCATGACCTTGCGAAAGTAGTCTTCATGACGGAGAATGTAGTCCGTC	Firmicutes	2306	0	0	0	0	0	0	0	0	0	0	0	0	0	0	0	0	0	0	0	0	0	0	0	0	0	0	0	0	0	0	0	0	0	0	0	0	0	0	0	0	0	0	0	0	0
89	Phy89_Faecalibacterium_prausnitzii	GGCTCATCATGTCAAAGCGTTCATCGCTCAGCTTTCCGCTGGCGTTATCCTCGTAGATTTTCATGAACAGCCGTTTGAGGTCTGCAATCCGCTTCTCATTCCGGGCAAGCTGCTTCTTTAGGACGGTCAGCTTTTCGGTGCTTTCCACCCGAAGCTGCTCCTCCATGACCTTGCGGAAGTAGTCCTCATGACAGAGGATGTAGTCCGTC	Firmicutes	599	0	0	0	0	0	0	0	0	0	0	0	0	0	0	0	0	0	0	0	0	0	0	0	0	0	5	0	0	0	0	0	0	0	0	0	0	0	0	0	0	0	0	0	0	0
112	Phy112_Faecalibacterium_prausnitzii	GGCTCATCATGTCAAAGCGTTCATCGCTCAGCTTTCCGCTGGCGTTATCCTCGTAGATTTTCATGAACAGCCGTTTGAGGTCTGCAATCCGCTTCTCATTCCGGGCAAGCTGCTTCCTTAGGACGGTCAGCTTTTCGGTGCTTTCCACCCGAAGCTGCTCCTCCATGACCTTGCGGAAGTAGTCTTCATGACGGAGAATGTAGTCCGTC	Firmicutes	325	0	0	0	0	0	0	0	0	0	0	0	0	0	0	0	0	0	0	0	0	0	0	0	0	0	0	0	0	0	0	0	0	0	0	0	0	0	0	0	0	0	0	0	0	0
121	Phy121_Faecalibacterium_prausnitzii	GGCTCATCATGTCAAAGCGTTCATCGCTAAGCTTTCCGTTAACATTGTCCTCGTAAATCTTCATGAACAGCCGTTTGAGGTCTGCGATCCGCTTCTCATTCCGGGCAAGCTGCTTCTTTAGGACGGTCAGCTTTTCGGTGCTTTCCACCCGAAGCTGCTCCTCCATGACCTTGCGGAGGTAGTCTTCATGACGGAGAATGTAGTCCGTC	Firmicutes	267	0	0	0	0	0	0	0	0	0	0	0	0	0	0	0	0	0	0	0	0	0	0	0	0	0	0	0	0	0	0	0	0	0	0	0	0	0	267	0	0	0	0	0	0	0
169	Phy169_Faecalibacterium_prausnitzii	GGCTCATCATGTCAAAGCGTTCATCGCTAAGCTTTCCGTTAACATTGTCCTCGTAAATCTTCATGAACAGCCGTTTGAGGTCTGCGATCCGCTTCTCATTCCGGGCAAGCTGCTTCTTTAGGACGGTCAGCTTTTCGGTGCTTTCCACCCGAAGCTGCCCCTCCATGACCTTGCGGAAGTAGTCTTCATGACGGAGAATGTAGTCCGTC	Firmicutes	148	0	0	0	0	0	0	0	0	0	0	0	0	0	0	0	0	0	0	0	0	0	0	0	0	0	0	0	0	0	0	0	0	0	0	0	0	0	148	0	0	0	0	0	0	0
181	Phy181_Faecalibacterium_prausnitzii	GGCTCATCATGTCAAAGCGTTCATCGCTCAGCTTTCCGCTGGCGTTATCCTCGTAGATTTTCATGAACAGCCGTTTGAGGTCTGCAATCCGCTTCTCATTCCGGGCAAGCTGCTTCTTTAGGACGGTCAGCTTTTCGGTGCTTTCCACCCGAAGCTGCTCCTCCATGACCTTGCGGAAGTAGTCTTCTTGACGGAGAATGTAGTCCGTC	Firmicutes	136	0	0	0	0	0	0	0	0	0	0	0	0	0	0	0	0	0	0	0	0	0	0	0	0	0	0	0	0	0	0	0	0	0	0	0	0	0	136	0	0	0	0	0	0	0
221	Phy221_Faecalibacterium_prausnitzii	GGCTCATCATGTCAAAGCGTTCATCGCTCAGCTTTCCGCTGGCGTTATCCTCGTAGATTTTCATGAACAGCCGTTTGAGGTCTGCAATCCGCTTCTCATTCCGGGCAAGCTGCTTCTTTAGGACGGTCAGCTTTTCGGTGCTTTCCACCCGAAGCTGCTCCTCCATGACCTTGCAGAAGTAGTCCTCATGACAGAGGATGTAGTCCGTC	Firmicutes	105	0	0	0	0	0	0	0	0	0	0	0	0	0	0	0	0	0	0	0	0	0	0	0	0	0	0	0	0	0	0	0	0	0	0	0	0	0	0	0	0	0	0	0	0	0
228	Phy228_Faecalibacterium_prausnitzii	GGCTCATCATGTCAAAGCGTTCATCGCTCAGCTTTCCGCTGGCGTTATCCTCGTAGATTTTCATGAACAGCCGTTTGAGGTCTGCAATCCGCTTCTCATTCCGGGCAAGCTGCTTCTTCAGGACAGTCAGCTTTTCGGTGCTTTCCACCCGAAGCTGCTCCTCCATGACCTTGCGAAAGTAGTCTTCATGACGGAGAATGTAGTCCGTC	Firmicutes	99	0	0	0	0	0	0	0	0	0	0	0	0	0	0	0	0	0	0	0	0	0	0	0	0	0	0	0	0	0	0	0	0	0	0	0	0	0	0	0	0	0	0	0	0	0
235	Phy235_Faecalibacterium_prausnitzii	GGGAGACCATCATGGTATCGGCCATGCCCACTGTCACGGCCAGCAGCTGCTCCACCAGCAGCGGCCCCACCAGCCTGAGCAGGTCACGCTGGCTGAACAGCGGGGCCCGCCCGCCAAAGCACGGGGCTCCGTTTTTTGTGATCGTATGTTCCATTCTATTCCTCGCTTCTTCACACGCTTTCTGCCCTTCCGAGCCGCAGAGCGTCCTTTTCTCATAGATG	Firmicutes	96	0	0	0	0	0	0	96	0	0	0	0	0	0	0	0	0	0	0	0	0	0	0	0	0	0	0	0	0	0	0	0	0	0	0	0	0	0	0	0	0	0	0	0	0	0
236	Phy236_Faecalibacterium_prausnitzii	GGCTCATCATGTCAAAGCGTTCATCGCTCGGCTTTCCGCTGGCGTTATCCTCGTAGATTTTCATGAACAGCCGTTTGAGGTCTGCAATCCGCTTCTCATTCCGGGCAAGCTGCTTCTTTAGGACGGTCAGCTTTTCGGTGCTTTCCACCCGAAGCTGCTCCTCCATGACCTTGCGGAAGTAGTCTTCATGACGGAGAATGTAGTCCGTC	Firmicutes	95	0	0	0	0	0	0	0	0	0	0	0	0	0	0	0	0	0	0	0	0	0	0	0	0	0	0	0	0	0	0	0	0	0	0	0	0	0	0	0	0	0	0	0	0	0
539	Phy539_Faecalibacterium_prausnitzii	AAGAGTCTTGCCCTCAGCGTCCACCGGGCGGTGGATTCGCTTGACGGATGCGCCGCCGAAGCTGGAAACGCTGTGCAGGGTGATGCCGTGCTCGTCCAGCCAGTCGATGGCGTCAGCGCTGTTGGAGCACAGGGTCTCCACC	Firmicutes	3	0	0	0	0	0	0	0	0	0	0	0	0	0	0	0	0	0	0	0	0	0	0	0	0	0	0	0	0	0	0	0	0	0	0	0	0	0	0	0	0	0	0	0	0	0
554	Phy554_Faecalibacterium_prausnitzii	AACGTCCAAAACCCTTTAGAATAAAGGGCGCAATTATACACCGTTCCGGTGAAATTGCGGTCTTGCAGACGGCTCGATGAAATCGAAGCTGGCGTTTGTGCGCCAGCCCGATTCCATCCCAAGGAAAACTGCATTTTCCTTGCGCTGCCTTGCAGCTATCCTTTTGCAGCTCCCGCCTTGCCCCGAAGTGCGCAGCACTCCGAACCAATGCGGTGAGCAAAACTGAATATGATTATTGACCGTTCAACAAGAGCCATCTTGCTGGGCGGTCTTTTTGTTTGGGGGTGATGCCTATTCCGTGTCC	Firmicutes	2	0	0	0	0	0	0	0	0	0	0	0	0	0	0	0	0	0	0	0	0	0	0	0	0	0	0	0	0	0	0	0	0	0	0	0	0	0	0	0	0	0	0	2	0	0
383	Phy383_Flavonifractor_plautii	CACAGAGAAGACCAGAAACGCTTTTATTCCTGCCACAGTTTTTACTCCCTGGATGACTTTGCGAAACAGCTCGCTGTTCACTACCGTCGCTCCAACAACTTCCCTATGAGGCCGCTTGGCTGGCTTTCTCCTTGCGAATTCGCCGTCCAATATGTTTGACAAACCTACACGCCCTGTCTTTCGACAGGGCGTTACAAACATTTGAATCCCGAACATTTGTAAGCC	Firmicutes	21	0	0	0	0	0	0	0	0	0	0	0	0	0	0	0	0	0	0	0	0	0	0	0	0	0	0	0	0	0	0	0	0	0	0	0	0	0	0	11	0	0	0	0	0	0
265	Phy265_Ruminococcus	TGATAGCTTCCCTCTGTCTGATACAGGCATCGGAGAACAAGGATACAGGAGATCAGCTGAGAAATCACGGTTCCGATTCCGACACCTGCCACACTTAAATGACAAATGATCACAAAAAACAGGTTCAGAAGCGCATTGGCGCAACCGGAAATGATCAAAAAGACCAACGGCCGCTTGGTATCTCCCACTGCACGCAGAATTGCTGCGCCATAGTTATACAGCATAAAAAACGGCATTCCCAGAAAATAGATAC	Firmicutes	76	0	0	0	0	0	0	0	0	0	0	0	0	0	0	0	0	0	0	64	0	0	0	0	0	0	0	0	0	0	0	12	0	0	0	0	0	0	0	0	0	0	0	0	0	0
321	Phy321_Ruminococcus	TGCACTTACGATACCGACCAGTTTTCTGCGTTCTGTGATATAGCAGGTGTAAATGGTCTCTTTATGGATTCCGGTTTTCTTGATATGTGCCATCGCCTGTCCGACAGTCATTTCCTCACGCAGGTCTACATATTCCGTTGTCATGATACTTCCGGCACTGTCTTCCGGATAGTTCAGCAGCTGGTTGATCATGCTGCGGTCTG	Firmicutes	46	0	0	0	0	0	0	0	0	0	0	0	0	0	0	0	0	0	0	0	0	0	0	0	0	0	0	0	0	0	0	0	0	0	0	0	0	0	0	0	0	0	0	0	0	0
526	Phy526_Ruminococcus	TGATAGCTTCCCTCTGTCTGATACAGGCATCGGAGAACAAGGATACAGGAGATCAGCTGAGAAATCACGGTTCCGATTCCGACACCTGCCACACTTAAATGACAAATGATCACAAAAAACAGGTTCAGAAGCGCATTGGCACAACCGGAAATGATCAAAAAGACCAACGGCCGCTTGGTATCTCCCACTGCACGCAGAATTGCTGCGCCATAGTTATACAGCATAAAAAACGGCATTCCCAGAAAATAGATAC	Firmicutes	4	0	0	0	0	0	0	0	0	0	0	0	0	0	0	0	0	0	0	0	0	0	0	0	0	0	0	4	0	0	0	0	0	0	0	0	0	0	0	0	0	0	0	0	0	0
540	Phy540_Ruminococcus	CCCGATCTGCATCGATGAAGAACGCAGCTGATAGCTTCCCTCTGTCTGATACAGACACCGAAGGACAAGAATGCAGGAGATCAGCTGAGAGATCACCGTTCCGATTCCCACACCTGCCACGCTTAAATGACACACGATCACGAAAAACAGATTCAAAAGCGCATTGGCACAGCCAGAAATGATCAGAAAGACCAGCGGCCGCTTGGTATCTCCCACAGCACGCAGGATCGCCGCACCATAGTTATACAGCATAAAAAACGGCATTCCCAGGAAATAAATACGCATATCAATAAGCGGAGGAAGATCGGA	Firmicutes	3	0	0	0	0	0	0	0	0	0	0	0	0	0	0	0	0	0	0	0	0	0	0	0	0	0	0	0	0	0	0	0	0	0	0	0	0	0	0	0	0	0	0	0	0	0
541	Phy541_Ruminococcus	TCTGTACCACTGTCTCCCGGATTGGATCGGATTTCCGTATTTTTCGCTGTAACATAAAGCGTATCACTCTTCGCCAAAACATTTACTGTATTTCCCGCCCCATCATCGATCTGAAACTGCTGAGGTGTTTTTTTCTCCTTTGTATATGTATCCAGTGTTGCTTCATATCCCAATACCTCTGCTGATACGGATGCAGGGAAAAGCATAGAAGCACATAAAATAACTGCCAGAAGCTTTTTTCGCATGAAATCTTGCCTCCTTTCTTCCGGCATTCTACGGTTTGTCCCGACTATCATA	Firmicutes	3	0	0	0	0	0	0	3	0	0	0	0	0	0	0	0	0	0	0	0	0	0	0	0	0	0	0	0	0	0	0	0	0	0	0	0	0	0	0	0	0	0	0	0	0	0
198	Phy198_Clostridioides_difficile	CAAATACAGATACCTTAAAACTGTTATCACGAGTTTTTGATGTGTCAATCAATACGCTTCTGGGTTCTCCACGGCAACTTGTTTGTCAGTGTTGCGGAATGCCATTGAATGAAGATGGTCTGATTAGCCGAGAACCAGACGGAAGCTATAACGAGGACTATTGTAAATGGTGCTATGCTAATGGGAAATTT	Firmicutes	120	0	0	0	0	0	0	0	0	0	0	0	0	0	0	0	0	0	0	25	0	0	0	0	0	0	0	0	0	0	0	0	0	0	0	0	0	0	0	0	0	0	0	0	0	0
384	Phy384_Eubacteriales	CTTTCTTTCTCAGCATTTTCCACACCGCCACAAAATAGCTGGCGGTCAGCGGATCACGGAGCAGGACATGGAACTCATCGAAATAGCACCATGTCGCCACGCCCTCCCGGAAGTTGGTATCTACCGCCTGGGACACAAATTCATTTGTGATGT	Firmicutes	21	0	0	0	0	0	0	0	0	0	0	0	0	0	0	0	0	0	0	21	0	0	0	0	0	0	0	0	0	0	0	0	0	0	0	0	0	0	0	0	0	0	0	0	0	0
402	Phy402_Eubacteriales	TCTGCAAGGCTCTGACGTCCGAATGCTACAAGGTCTGCTCTTCCTTCTTTTACCATCAGCTCTGCGAACTGTGGCTCTGTATAACGTCCAACTGTGATCACCGGGATATTTACCGCACGTTTGATTTCCTCAACCTCTGCTGCAGAGAATCCACCGTGG	Firmicutes	17	0	0	0	0	0	0	0	0	0	0	0	0	0	0	0	17	0	0	0	0	0	0	0	0	0	0	0	0	0	0	0	0	0	0	0	0	0	0	0	0	0	0	0	0	0
443	Phy443_Eubacteriales	GAAACGATCACTTATATAAAAAACGCGTTTTAAAAGCAGGGGGTCATTCGGAAAGGAGAACATTTATGGATCAGTGGATCAGAAAAACAAATGCGGCGGATCGTATGAAGGAAGTGACGAAAAACGGTGTCACCTATCTTACATTTCCGGCTCTTGAAGCCACGGGAATCGTCACTCACGCGTTTTCCACGAGAATGGGCGGCGTCAGCGAGGGCTGGTATTCGACCATGAATTTTTCTTTTACCCGCGGTG	Firmicutes	11	0	0	0	0	0	0	0	0	0	0	0	0	0	0	0	0	0	0	0	0	0	0	0	0	0	0	0	0	0	0	0	0	0	0	0	0	0	0	0	0	0	0	0	0	0
459	Phy459_Eubacteriales	ATTATGGAGGGCGATCCCCATCGGATGATCGAGGGCATGCTGATCGCGGCCTATGCCGTAGGCGCGCAGGAGGGCTATATCTATGTCCGCGCAGAGTATCCTCTGGCCATTGAGCGCCTGAAGCTGGCCATTGCGCAGGCAGAGGAAGCCGGATTCCTGGGTGACAACATTCTGGGTACGGACTTCTGCTTCCGTCT	Firmicutes	10	0	0	0	0	0	0	0	0	0	0	0	0	0	0	0	0	0	0	0	0	0	0	0	0	0	0	0	0	0	0	0	0	0	0	0	0	0	0	0	0	0	0	0	0	0
493	Phy493_Eubacteriales	GGCATGATATCGCACCGGCGCGCGTGCGCCCTGAGGACTTTTTCGCGGTCATCGAGATCGAGAAGGGCTCGAAAAACAAGTACGAGATGGATAAAGAGACCGGCGCGCTGCGTCTCGACCGAATTCTCTACACCTCGACTCACTATCCCGCCAACTACGGCTTCATCCCCCGCACCTGGGCGGACGACGGCG	Firmicutes	6	0	0	0	0	0	0	0	0	0	0	0	0	0	0	0	0	0	0	0	0	0	0	0	0	0	0	0	0	0	0	0	0	0	0	0	0	0	0	0	0	0	0	0	0	0
508	Phy508_Clostridium_innocuum	GGATGGATTCCAGCATTCTAATTTCGGAGATATGAAAAAAGTATACTCGATATGGTTGTGTTTCCATCATCCAAAGGACATGGACAACGTGATCAACCGATACAGCATGCAGGAAAGCAGCATGATGAACGAGTATAGAGCACCGAAGGAAGATTATGATCTATTGGAAGCCATCATGGTCTACCCTGCCAAAGAATATGACTATGACGATGATGAGCATGGATTCCTGGAATTGTTGAACCTGTTGTTCATAGCCAAGCTATCGGCAGAAGAGAAAAAGAAGAAATTAAAGAATGATTACC	Firmicutes	5	0	0	0	0	0	0	0	0	0	0	0	0	0	0	0	0	0	0	0	0	0	0	0	0	0	0	0	0	0	0	0	0	0	0	0	0	0	0	0	0	0	0	0	0	0
527	Phy527_Clostridium_innocuum	ATAAAAAGGCAGGAACCTGTACATAAAGCATACATGTCAAAGCATTGGCACCATAGAATTTCTTCTGCTTTTTTATTATCAGGGCAAATCATTGGCTTTTAATTTTTCCCATAGGACTTTATAATATATTCAGCAAAAAAAAGAACGACTGCGCACGATTGATAAGCACCTGCGTTTCACATAAAATAACACTGTCGAGGATGTATGATTATTCATCCCTTCACGCTTTTCTCCT	Firmicutes	4	0	0	0	0	0	0	0	0	0	0	0	0	0	0	4	0	0	0	0	0	0	0	0	0	0	0	0	0	0	0	0	0	0	0	0	0	0	0	0	0	0	0	0	0	0
93	Phy93_Megamonas	CTACTTTTTCATTCAATAATTTCAAGCCAATAACACCTAAAATCAAAATAATAATAAATAATAATTGCCAAAAACTAGGAAAAATACCAAAACCTAAAAATTCAACTAAAATAGTACCAATTGCACTTAATCCTACAAATACAGAATATGCTGTTCCAACGGGAAGTGTATT	Firmicutes	558	0	0	0	0	0	0	0	0	0	0	0	0	0	0	0	0	0	0	0	0	0	0	0	0	0	555	0	0	0	3	0	0	0	0	0	0	0	0	0	0	0	0	0	0	0
340	Phy340_unclassified_Firmcutes	TTTAAGAAAGAAAAATATCATGTTGTCCGTCTGGACGCGGGCGGTGTTTCGGCTTTGTCCGAAAGGCTGAACGAAGAAGCGGCGGCGCAGCAGATGAAAGCGGCTTGCGAGAAATCGCAAGCCGTTTGTACTTCCCTCAAAAAAGAGAAAAAGACCGTTGCACCGCCGAAGCTGTTTGACCTTACCGCGTTGCAGCGCGAAGCCAACCG	Firmicutes	40	0	0	0	0	0	0	40	0	0	0	0	0	0	0	0	0	0	0	0	0	0	0	0	0	0	0	0	0	0	0	0	0	0	0	0	0	0	0	0	0	0	0	0	0	0
351	Phy351_Rhizobium	TCCCTTGGTTGGGCAGCCAGACCATTCATCCGTATTCGGATTTCCTGCTCCATGATATGGGTTCGGAAATTATGGGTGTGGGATTGAATGACAACTATGTCAGTGGTCTTGCACGCGGCAATGAATGGCGTACCACTCCGTTGTGGGGTATCGGCTTGCAGGAGATTGTAAACGGGCATACTTATTTTCTGCATGACGGGCGTGCCCGTAATTTGGTTGAGGCCATTATGTG	Proteobacteria	32	0	0	0	0	0	0	0	0	0	0	0	0	0	0	0	0	0	0	32	0	0	0	0	0	0	0	0	0	0	0	0	0	0	0	0	0	0	0	0	0	0	0	0	0	0
432	Phy432_Granulibacter_bethesdensis	GTCCGACATGCTGAAGGGTAAACAGGGACGTTTCCGTCAGAACCTGCTCGGCAAGCGCGTCGACTATTCCGGCCGTTCGGTTATTACCGTCGGTCCGGAACTGAGACTGCAGCAGTGCGGTCTGCCGAAGAAGATGGCGCTGGAACTGTTCAAGCCGTTCGTTTACGCCAAGCTGGAACTGTACGGACATGCTACGACCATCAAAGCGGCCAAACGCATGGTTGAAAAAGAACGTCCGGAAGTTTGGGACATTCTGGAAGAAGTGATCCGCGAACATCCGGTTCTCTTGAACCGTGCGCCGACCCTGCACCGACTGGGTATTCAGGCTTTTGAGCCGGTTCTGGTCGAAGGTAAGGCCATCCATCTG	Proteobacteria	12	0	0	0	0	0	0	0	0	0	0	0	0	0	0	0	0	0	0	0	0	0	0	0	0	0	0	0	0	0	0	0	0	0	0	0	0	0	0	0	0	0	0	0	0	0
318	Phy318_unclassified_Hydrogenophaga	TTGGATTCGTAGATCTCCTCCCGGCGGCGGGTCTTCAGACGCTGCTGCTCCTCGTCGCGGCGGCGGCGGTACTTGCGCAGGTAGTGCAGGACAAGCCCTGCTGCCAGGGCTGCTCCCAGCAGCACGTAGAGCACCCGGGCGGTCACCGTG	Proteobacteria	48	0	0	0	0	0	0	0	0	0	0	0	0	0	0	0	0	0	0	0	0	0	0	0	0	0	0	0	0	0	0	0	0	0	0	0	0	0	0	0	0	0	0	48	0	0
477	Phy477_unclassified_Helicobacter	CAAAAACCGCAGCCGTGGCCCTATACAACGCTGAAGCGTTTTGAAATCTTTTTGCAGATTGAGGATGAATTGAAGAAATTTGATTATATCTATTTCTTCAATGCAAACTGCGAGTTCAAAGCCCCCATCACAGAAGAAATGTTTTTGCCGCGTCCGGAAAAGCACGAGAAGATGGTATTCGTTCTTCACCCGTGTTTTTACACTTGGTATAATTACGAGTTTACCTATGACCGTAATCCCCGCAGCAAGGCATTTATCCCGATGGGGGTAGGACGTGACTATGTGACAGGCGCGGTGAACGGTGGTGAAACGGAAGCGTATCTGAAGTTTTGCCACCTGCTGGATAAACGGATTAACCAGGATTTGGCGAAAGGTGTCATTGCCCTGTGGCATGATGAG…	Proteobacteria	8	0	0	0	0	0	0	0	0	0	0	0	0	0	0	0	0	0	0	0	0	0	0	0	0	0	0	0	0	0	0	0	0	0	0	0	0	0	0	0	0	0	0	0	0	0
362	Phy362_Escherichia_coli	TGCGCTTCATCATCGCCCCAGCGCATTGGCGCTTGCAGACGCGCTACGCTGATGGTGGATTGCTCAATGTGTTCCGATTTACTGTGGGGAATGGCGAAACTAAAGCCCAGTCCGGTAGAGAAAACGGCCTCGCGCGCCCACAAGTCGGCTTCCAGTTTACGCGGATAGCGGCAGCGGCCCGCCAGCAGCAGGTTATCGGTCATGCCTTTGAGCACTTCTTCTTTGCTGCGCCAGTCGCTTTCCAGTGTGATGCACTCGGCGGTGACCAGCGGTGCGTCCTGTTGGGTCATGCGGAATTGCGCCAGCAGGTGTTCCACTTCCAGCGAAGTACGGCAGGCCATTGCTTGGTTGAGCAACTTGATAGCCGTGAGTGCCGCCAGTTGCTCAACCA	Proteobacteria	28	0	0	0	0	0	0	0	0	0	0	0	0	0	28	0	0	0	0	0	0	0	0	0	0	0	0	0	0	0	0	0	0	0	0	0	0	0	0	0	0	0	0	0	0	0
433	Phy433_Escherichia_coli	TACGTACAACCTGGCAGATCAGTTGCGCAGCAATGGGCATAACGTGGTGATTTACCGCAACCATATTCCGGCGCAGACCTTAATTGAACGCCTGGCGACCATGAGCAATCCGGTACTGATGCTTTCTCCTGGCCCCGGTGTGCCGAGCGAAGCCGGTTGTATGCCGGAACTCCTCACCCGCTTGCGTGGCAAGCTGCCCATTATTGGCATTTGCCTCGGACATCAGGCAATTGTCGAAGCTTACGGGGGCTATGTCGGTCAGGCGGGCGAAATTCTTCACGGTAAAGCGTCGAGCATTGAACATGACGGTCAGGCGATGTTTGCCGGATTAACAA	Proteobacteria	12	0	0	0	0	0	0	0	0	0	0	0	0	0	0	0	0	0	0	0	0	0	0	0	0	0	0	0	0	0	0	0	0	0	0	0	0	0	0	0	0	0	0	0	0	0
460	Phy460_Escherichia_coli	GGCTTGAAGTATGAAGGGATTTACCATAACCACACTCCGGTGTGGTTATTCTGCCCCTCTGGAGAAGAGTCGTGAAGCGACCTGCACTCATTCTTATCTGCCTGCTATTACAGGCCTGTTCAGCCACGACTAAAGAGCTGGGCAATTCACTGTGGGACAGTCTGTTCGGTACGCCAGGCGTACAGCTGACGGACGATGATATTCAAAATATGCCCTACGCCAGCCAGTACATGCAGCTTAATGGCGGGCCGCAGTTATTTGTGGTGCTGGCCTTCGCTGAAGACGGACAACAAAAATGGGTCACTCAGGATCAGGCCACCCTTGTCACACAACATGGTCGTCTGGTGAAGACTTTGCTTGGCGGCGACAACCTGATTGAAGTGAATAACCTTGCCGCCG	Proteobacteria	10	0	0	0	0	0	0	0	0	0	0	0	0	0	0	0	0	0	0	0	0	0	0	0	0	0	0	0	0	0	0	0	0	0	0	0	0	0	0	0	0	0	0	0	0	0
478	Phy478_Escherichia_coli	CCATTTTCACGCGTTAATCCGCCCTGCTCAACAAACCACTGATAACCATCATCGGCCAACATTTGCGTCCACAGATAAGCGTAATAACCCGCGGCATATCCGCCACCAAAAATATGGGCGAAATAACTGCTGCGATAGCGTGGCGGTATAGCAGGAAGATCCATATTTTCCGCCACCAGCGCCCGCAATTCGAAATCATCGACATCCTGCATTGCTTCGTTTTCTTCCAGGCAATGCCAGC	Proteobacteria	8	0	0	0	0	0	0	0	0	0	0	0	0	0	0	0	0	0	0	0	0	0	0	0	0	0	0	0	0	0	0	0	0	0	0	0	0	0	0	0	0	0	0	0	0	0
299	Phy299_unclassified_Enterobacteriaceae	CCATTCAGGCCGTTCCCCGTGAAGGCGCGGGGCGTACCATTCAGCTGGTCAGTGACCTGCGCGGAACCGGAGAAGAAGCCGGTGCGTGGGAAACGTCCACGCCTTACGAATCCCTGCTTGTGACCATCAGCCAGGCCGTCCGTGGCGGAAAATT	Proteobacteria	59	0	0	0	0	0	0	0	0	0	0	0	0	0	0	0	0	0	0	0	0	0	0	0	0	0	0	0	0	0	0	0	0	0	0	0	0	0	0	0	0	0	0	0	0	0
186	Phy186_unclassified_Bacteria	GGTTTTCAAAAGTATACACATGCCTGCCGATATGAAACGGATCAAAGGTGCAGACAAAGATCACAAAACTTTGTTTCAACTGCGTGAAATCTTAATATTCAGTATAGTTTCCAGAAACGGTTTACAATATTTGGGATCGC	unclassified_Bacteria	131	0	0	0	0	0	0	131	0	0	0	0	0	0	0	0	0	0	0	0	0	0	0	0	0	0	0	0	0	0	0	0	0	0	0	0	0	0	0	0	0	0	0	0	0	0
200	Phy200_unclassified_Bacteria	CGCCGGCGTGCGCGCGCCGATTGTGATGCCGGTTGTCAACCGTGCGCTGGCCTCCCCATGGAGCCTGTGGTGCGACCATCAGGACAGCATGGCGGAACGTGACAGCGGCTGGATGCAGCTTTATTGTGAAAATGTGCAGGACGTCTATGATTTGACCATGTGC	unclassified_Bacteria	117	0	0	0	0	0	0	0	0	0	0	0	0	0	0	39	0	0	0	0	0	0	0	0	0	0	0	0	0	0	0	10	0	0	0	68	0	0	0	0	0	0	0	0	0	0
201	Phy201_unclassified_Bacteria	AGTGTTGTTGAATATCAGCTTCAGGTTGGTCAGTCAATGATTGTTAACACAGGTTATCTTGCAGCTATGGACGAAACCTGTCAGATTTCGGTTGAAACTGTCAAAGGAGTAGGCAATATTTTTCTTGGTGGCGAAGGCTTTTTCAACACAAAA	unclassified_Bacteria	117	0	0	0	0	0	0	0	0	0	0	0	0	0	0	0	0	0	0	0	0	0	0	0	0	0	0	0	0	0	0	0	0	0	0	0	0	0	0	0	0	0	0	0	0	0
203	Phy203_unclassified_Bacteria	GCTTTGCATTCTTCGATTGCTTTTACAAGTTTTGCTGCTGTCTCATCACTGATGACTTTTTCAGTACGGATTGCCTCTGGCACTTCCGGATACTTGGTATCAACATATTCAAATAATGCTTTTTCAAAATCAAGAATCTTCTCAACCGGAATGTCGATCAGGTACTTCTTGGTAGCTGCATAAATGATCATAACCTGTTTTTCAACTGGCATTGGCTGATACTGAGG	unclassified_Bacteria	116	0	0	0	0	0	0	0	0	0	0	0	0	0	116	0	0	0	0	0	0	0	0	0	0	0	0	0	0	0	0	0	0	0	0	0	0	0	0	0	0	0	0	0	0	0
204	Phy204_unclassified_Bacteria	CAAATATCTCTTATACCTATGAAGGTGCTGCGTCGCCTGCGCTCGATCGCGTGAGCGTTACGTTTCCGCAGGGCTGGACGGGCATCATCGGCGACAACGGCTGTGGTAAGAGCACGCTCGCTCGCGTTGCAACCGGGCTGATCGTGCCCGATGAGGGGTCGGCCGCGCCGAAGCTGTTCGCTGCTTATTGCTCACAAGATGCCTCGATCGC	unclassified_Bacteria	115	0	0	0	0	0	0	0	0	0	0	0	0	0	0	0	0	0	115	0	0	0	0	0	0	0	0	0	0	0	0	0	0	0	0	0	0	0	0	0	0	0	0	0	0	0
225	Phy225_unclassified_Bacteria	AATGGCATTGGAAAAGGAAGATTCGCTCAGAGATTATCAGGTGTATGTATGAAAGAGCATATTCCAGGATATATTCAATCTGCAATAGATTACATATATAAGAAAGTGGATGGGTAATGAGTTATTATACGGAAAAATTAGAGCAGATTTCAGCAGATCCGCTTCAAAAAGCTGCCTATGATACAGATGATAGTACCGTTGTG	unclassified_Bacteria	102	0	0	0	0	0	0	0	0	0	0	0	0	0	0	0	0	0	0	0	0	0	0	0	0	0	0	0	0	0	0	0	0	0	0	0	0	0	0	0	102	0	0	0	0	0
244	Phy244_unclassified_Bacteria	ACCTTATTTGCACGACTAAGAATGTCTCTCGGCTCCGCTGTCTTGACGAATTAAGAGCCTTGATTGAAGAGAAAGGAGGCCAACAATGAAAACGACTTACGATGTCATTGTTTGGATTGCCACTATAAATAGAGAAACGCACCTAATCGAACCGAAAGATATTTTAATTGCCAACGGTTTGAGAACAAAACGTTCCGCCCGGAAATACATTGAATTTTACAAAGAAGAATA	unclassified_Bacteria	87	0	0	0	0	0	0	87	0	0	0	0	0	0	0	0	0	0	0	0	0	0	0	0	0	0	0	0	0	0	0	0	0	0	0	0	0	0	0	0	0	0	0	0	0	0
257	Phy257_unclassified_Bacteria	CAAGATAATGTCCTCAACAAGCTGACAAGAAATGCCACCAGCAATCCTGGTCTGGAGAACACCTTAGCCGCCATTAAGAAAGCCAAAGACAACAAAGATGTCAAAGGCATTTATCTGGAAGCCGGCTTGTTCAGCACCGACTTTGCCTCGCTCCAGGAACTTCGACAGGCTCTGGCCGATTTCC	unclassified_Bacteria	80	0	0	0	0	0	0	0	0	0	0	0	0	0	0	0	0	0	0	0	0	0	0	0	0	0	0	0	0	0	0	0	0	0	0	0	0	0	0	0	0	0	0	0	0	0
276	Phy276_unclassified_Bacteria	ATGGATATCATCATCGAGCAGCCCATCTGGCTCAGCATATGGGCGCTGCTGCTGTATGCGCTCATTCTTATAGCCCTTGCGAGCATCGCGCTGCGTATTATCGTGTTGCGCAAGCAACGAAAGATATCCGATGACAAGATTCGCTTCTTTGTCAACACGGCGCACGACATCCGTACTCCGCTGAC	unclassified_Bacteria	70	0	0	0	0	0	0	0	0	0	0	0	0	0	0	0	0	0	0	70	0	0	0	0	0	0	0	0	0	0	0	0	0	0	0	0	0	0	0	0	0	0	0	0	0	0
283	Phy283_unclassified_Bacteria	GCAGGACAGAAACCATAGAGAAAATCACAATCACACCCGCTGTTGAGGCCCTGATTGACCATCCTGAACAGCTGGCACAGCAGGTCCGGAAGCTCGCTTCTTCCCTGCGCGGAAAAACAGCGCCCGCCGCGAAAGCTATGCTGTCCCAGCAGGCTGACAAACTGGAACAGCATCT	unclassified_Bacteria	66	0	0	0	0	0	0	66	0	0	0	0	0	0	0	0	0	0	0	0	0	0	0	0	0	0	0	0	0	0	0	0	0	0	0	0	0	0	0	0	0	0	0	0	0	0
302	Phy302_unclassified_Bacteria	GCATATTTGATTACTTCTGCATCAGGTGTAAAAATTGATATAAAAAAGCTGTGTCCTGCCGTAATTGATAAGCTCATACAACCTGTTGTTATCATACTTGCTATCATACTTATTCGGAATACCTTTTTACATCTGTCATATTCGCCCGCACCATAATTCTGGCTTGTAAATGTAACTGCCGTCTGGCTAAATGCAGTAATAACAAAATATGTTATGCTTTCGTAATTGAGTGTAACAGAAGA	unclassified_Bacteria	58	0	0	0	0	0	0	0	0	0	0	0	0	0	0	0	0	0	0	0	0	0	0	0	0	0	0	0	0	0	0	0	0	0	0	0	0	0	0	0	0	0	0	0	0	0
324	Phy324_unclassified_Bacteria	GGCATCATACTTGGAACCAGGATTTGTAATGACTTCAACATTCTTGATGTCCTGTGAATTGAGCTGTGCAAGTTCATTTTTGTCTTGGACAAGACGACCATTGATATAGATGAGCGGCGTACCCTTACCAAACACCTCGAAGTTTCCATCCCTGCCAGTAACCATCGGCACTTGGCGCAACACATCGTTCGCCGTGCCTGCATGAGACAGTTGAGAATTAACTACAGTAGTAACCAAGGCATTGCCCTTGATGGCA	unclassified_Bacteria	45	0	0	0	0	0	0	0	0	0	0	0	0	0	0	0	0	0	0	0	0	0	0	0	0	0	0	0	0	0	0	0	0	0	0	0	0	0	0	0	0	0	0	0	0	0
335	Phy335_unclassified_Bacteria	ATTTTGATATGTGTATCCACCGTTCTGTCGTCGCCGAAGAAATCATAGCCCCAGACATCCTGCAAAAGCTGTTCCCGGGAAAAGGCGATGTTTTTATTGCGTACAAGATAAAATAGCAGGTCATATTCCTTGGGCGTCATCTTGGCGGGTTCGCCGTCGATTTTCACCTGCCTCCCCG	unclassified_Bacteria	42	0	0	0	0	0	0	0	0	0	0	0	0	0	0	42	0	0	0	0	0	0	0	0	0	0	0	0	0	0	0	0	0	0	0	0	0	0	0	0	0	0	0	0	0	0
343	Phy343_unclassified_Bacteria	CGGTCACGGACAAGGCAGCCGGAACACTTCGGGCGGCACGTTACTCCGATATTGTAATTTTGCTCCGCAGTCTGTCCGGCTGGGCGGATTCCCTTGTGGAAGTGTTGAACGAGAATGGAATCCCGGCGCACACGGTTTCTTCGACCGGATATTTTTCCACGGTGGAAGTACAGACGGTGCTGTCCATGCTGAGGCTTTTGGATAACCCAAGGCAGGATATCCCGATGGCGGCAGTACTCCGCTCGCCGATGGCAGGGCTTACTGATGAGGAGCTTGCGGTGTTAAGGCTTGAAGATGGCAGTGTGCCTTTTCATGAAGCGGTGCTCGAACTGGCAGAAGGACTTTATGAAGAGGACGGGCAAAAAGAAATTTCAGATTCAGAGGCAGATTCAGAG	unclassified_Bacteria	39	0	0	39	0	0	0	0	0	0	0	0	0	0	0	0	0	0	0	0	0	0	0	0	0	0	0	0	0	0	0	0	0	0	0	0	0	0	0	0	0	0	0	0	0	0
368	Phy368_unclassified_Bacteria	CAAAAATCTTAATACTATCGCTCATATTGCCTTACTTGCTGTCGCTTATGCAGCTTTCATCACTAATTCAAAGCGCTCACTTCGCTCTCTTAAATCCGCAAAAAGAATTGCATAAGCACAAAAAGTGAATATTTATCCACCGGCTTTGAGCTTTTTGGTTCAATGCTTGCTTTGCTATACCCTGTTTTCAATACTGCGCTTTACTTCCTATGACTTCCTTATTTTTTCACCACGTTTTGCTCATCTCTATTAATAGGACTAAGGAATCTTAAAACATTCTAAGGTTCCTATAAAATTGTATTCAACAAAAACTGTTATAATTTCACTTTTT	unclassified_Bacteria	26	0	0	0	0	0	0	0	0	0	0	0	0	0	0	0	0	0	0	0	0	0	0	0	0	0	0	0	0	0	0	0	0	0	0	0	0	0	0	0	0	0	0	0	0	0
374	Phy374_unclassified_Bacteria	TTATCAACGCCATCGTATTGCTATTTCAATCCACGCCCTCCGTGGGGAGGGCGACTGCAAAAATATACAAATATGCAATGCTATGCTTGTACATAGTGCATATAAAACTATATATTTTTGCGACAGCTGTGCTTTTTACTTGACTTAAACAGTCGTAAAAGCACGGCTTTTTCGGTGCGAACATACGGCACTTTTTATGATCGATGCCGTTTCGCACTAAAGCATAAGGAGTCCTTCCGGCTGATATCCGGCCTTGGCTCCGATATGCTCTATTTTTGTCTGATAGTTGTTCCCGAGATTATAAAATCTCAGACTGTCCTTTTCGGTGTCAATGAGCTGTTCGAGCTTGTGCTTTACTAATCTGTATTGCGCGGCATCCAATACACATTCAAATACACT…	unclassified_Bacteria	23	0	0	0	0	0	0	0	0	0	0	0	0	0	0	0	0	0	0	0	0	0	0	0	0	0	0	0	0	0	0	0	0	0	0	0	0	0	0	0	0	0	0	0	0	0
390	Phy390_unclassified_Bacteria	AAATCCGGGTTGGTGATAGCAAGCAGCTCAGGAATTTCACCGAGCTTTAGCCCGTGGCGCTGGAGCATCGTGCCCATTGCGCCATCCAGAAAAGTCAGCTTATGTTCCACAGGTTTTTCCTGCCTTTCGCAAATTGCAGCGCGTCCGCATCGCGC	unclassified_Bacteria	20	0	0	0	0	0	0	0	0	0	0	0	0	0	0	0	0	0	0	20	0	0	0	0	0	0	0	0	0	0	0	0	0	0	0	0	0	0	0	0	0	0	0	0	0	0
391	Phy391_unclassified_Bacteria	CTCCTTGGCCGACTTGCTCATTTCATGTACGCTCCCCGGACTTCCTCCCTTATAAGTATTTTCAATGGCATTAATGTCACTCGTAGAGTTGTTCTGCAATTGCAATACTTTTTCATGAAGGGTCATCCGGCGTAGCAAGTCCTCTACCCGTTCCTCTACAGGCAACGAAGCATCTTTGTACTTGGGCTTCTCTTCGGCCACGGACGAAATCGCACC	unclassified_Bacteria	20	0	0	0	0	0	0	0	0	0	0	0	0	0	0	0	0	0	0	0	0	0	0	0	0	0	0	0	0	0	0	0	0	0	0	0	0	0	0	0	0	0	0	0	0	0
394	Phy394_unclassified_Bacteria	CCTGCTTGCGGAGCATCTTCCAGACGGTCACGAAGTAGCTGGCGGTCAGCGGATCGCGGAGCAGGATATGGAACTCGTCAAAATAGCACCACGTCGCAACACCATTTTTGAAGTTGGTTCCCACCGCAGAGGTGACAAAATCGTTGGTGATGT	unclassified_Bacteria	19	0	0	0	0	0	0	0	0	0	0	0	0	0	0	0	0	0	0	0	0	0	0	19	0	0	0	0	0	0	0	0	0	0	0	0	0	0	0	0	0	0	0	0	0	0
398	Phy398_unclassified_Bacteria	CAAAAACCGCAGCCGTGGCCCTATACAACGCTGAAGCGTTTTGAAATCTTTTTGCAGATTGAGGATGCATTGAAGAAATTTGATTATATCTATTTCTTCAATGCAAACTGCGAGTTCAAAGCCCCCATCACAGAAGAAATGTTTTTGCCTCGTCCGGAAAAGCACGAGAAGATGGTATTCGTTCTTCACCCGTGTTTTTACACTTGGTATAATTACGAGTTTACCTATGACCGTAATCCCCGTAGCAAGGCATTTATCCCGATGGGGGTAGGACGTGACTATGTGACAGGTGCGGTGAACGGTGGTGAAACGGAAGCGTATCTGAAGTTTTGCCACCTGCTGGATAAACGGATTAACCAGGATTTGGCGAAAGGTGTCATTGCCCTGTGGCATGATGAG…	unclassified_Bacteria	18	0	0	0	0	0	0	0	0	0	0	0	0	0	0	0	0	0	0	0	0	0	0	0	0	0	0	0	0	0	0	0	0	0	0	0	0	0	0	0	0	0	0	0	0	0
403	Phy403_unclassified_Bacteria	AGTTCCTTATGTAATGGTTGAAAAAGAAGAAAAAGTTACAAAGGTACTTTCTAACCTTATGGTTGACCTTAAGGCATATCTGCCTGATGTTGACCCGGCTGAGGTTGAGGTACATGAGAGTGTTTATTATCCTCTCTTAAAGCAGATTCTTGATGAGAATGACGATATTGAAGAGATTAAGGAACTTATCAGATATAATATTTCTGAACTTGTTCCTAA	unclassified_Bacteria	17	0	0	0	0	0	0	0	0	0	0	0	0	0	0	0	0	0	0	0	0	0	0	0	0	0	0	0	0	0	0	0	0	0	0	0	0	0	0	0	0	0	0	0	0	0
406	Phy406_unclassified_Bacteria	CCGAGGAGCAGTACCGCTGCGGCTGCGCCGAGATCATCAAGTATTCGATGCTCGGCAATGCAGCGTTCTTTGAAGAACTCTACAAAACGCCCGTGCGTGAGCAGTACGAGCACGTCATCGAGGTCTGCGTGCAGATGAAGCGCGACATCGTCGGCGCGGACGAGTACGACCTCGGCCGCCGCCGCACGCTGAACTTGGGCCACACGTTTGGTCACGCGGTGGAGCAGTGCAGCGATTTTTCTCTTCTGCACG	unclassified_Bacteria	16	0	0	0	0	0	0	0	0	0	0	0	0	0	0	0	0	0	0	0	0	0	0	0	0	0	0	0	0	0	0	0	0	0	0	0	0	0	0	0	0	0	0	0	0	0
412	Phy412_unclassified_Bacteria	GGATTTTATACCTACATCAAGGACGGCGATTCCGTCTGGTGCCCGACGAGCGAACCGTGCGCCTGCAAGCCCGAGAAATGGGAGGCTGCGCACGGCATGGGCTACACCCGCTTTACGGCAGAACGTGATGGTCTGACCTGCCCCATCATGTGCTATTTTATCGCCGAGGGCTACTATCACACGCGGAATATCCGGAAATACACCTTCCGTCTGTTCCTGTTCGCCGTCATTTC	unclassified_Bacteria	15	0	0	0	0	0	0	0	0	0	0	0	0	0	0	0	0	0	0	0	0	0	0	0	0	0	0	0	0	0	0	0	0	0	0	0	0	0	0	0	0	0	0	0	0	0
420	Phy420_unclassified_Bacteria	GATTTTTGACAACATCTTTCTATCCAATACAGAAAATTCCCCTATCGATTTACAAGAAATTACAACAAACAACGACCAACAATACCGACAAATTCTGGACATCGACTTCGAATATTTGAATTCTTTTGTAAAAGTTATTCCGGCCAATTCCTCCATAATGTCTTCCATTGCTTCGAATCCCAAAATACAAGAAAACAATCCCAGCGATAAAGCCTGCCAAATAAATATATTAACAAGCGATGCCGATCAAGACTTGTCCGCACAATTAAATTTATATCCATTTGTACAAGTTCCCGAAAGTAACCACAACCTGTTCTTCTCATATTACCGCCCGACAGGACAATCCGAAATCAAGATAGTCGTCAATTTCCTTTCGGGAGAAAAAGCTGTCGGACACTT…	unclassified_Bacteria	14	0	0	0	0	0	0	0	0	0	0	0	0	0	0	0	0	0	0	0	0	0	0	0	0	0	0	0	0	0	0	0	0	0	0	0	0	0	0	0	0	0	0	0	0	0
427	Phy427_unclassified_Bacteria	ACTTTACATCGGTGTTCTCTTTATCACGGACCTGCTGTACGTGGTCGTTGACCCGAGAATCAGTCTGACAGGAAAGAGCAGATAAGGAGGATATTATGGCAGCATTAACACCGGAAAAATTTAAAGTAATAGGATACACCGAGGAAGATGCGAACCGGATTGACCGCCCGACCATTTCCTACTGGCAGGACGCCTGGAGACGGCTCCGCAAAAATCCGATCGCAATGGGATCTCTTGTTGTGCTCGGCATTCTGCTTGTCATGGTCATCATCGGACC	unclassified_Bacteria	13	0	0	0	0	0	0	0	0	0	0	0	0	0	0	0	0	0	0	13	0	0	0	0	0	0	0	0	0	0	0	0	0	0	0	0	0	0	0	0	0	0	0	0	0	0
428	Phy428_unclassified_Bacteria	TGGGCTTTTTTCTCAGAATAAGCAGAATAATTGCCAAGAAACGTGGTCGCCTTCGCATGGTCGATTTCAATAACCTTGCTTACGACACGGTTTAAGAAATAACGGTCATGGGCTACGATGATCACGGCACCGCTGTAATTGATCAGAAAATTTTCCAGCCATGCGATCGACT	unclassified_Bacteria	13	0	0	0	0	0	0	0	0	0	0	0	0	0	0	0	0	0	0	0	0	0	0	0	0	0	0	0	0	0	0	0	0	0	0	0	0	0	0	0	0	0	0	13	0	0
434	Phy434_unclassified_Bacteria	AATGGAAGTGGCCTTAGAGACAGCCAAACCCCTTGGCAAGATTGTTTCTCACACAGTGATCGCATCACCTTCCGCAGATACTGAAGTAGCACTTAAGATGACCATTAACAAATAGAACATGTCAGGAGGAAATGAGAAGATGTCATATGGAGCATTAGGATTAGTAGAGGTTGTGGGAAGCTGTAATGCAGTAGTTGTCCTTGACCAGATGCTGAAAACATCAGATGTGGAATTCCGTACCTG	unclassified_Bacteria	12	0	0	0	0	0	0	0	0	0	0	0	0	0	0	12	0	0	0	0	0	0	0	0	0	0	0	0	0	0	0	0	0	0	0	0	0	0	0	0	0	0	0	0	0	0
435	Phy435_unclassified_Bacteria	CACCATGTTTTCCGCGTCCGCCATGGAGACGGTGAAGGCTTTCCGGGCGAAGATGTTCCGGGTGGTCTTGTGGTCCGCAAGACAGATGCCGATGAGATTCGTGTCCACGATGCCGCCCCATGCGGCGTTCATGGCGTTGGGCGTGCCGTCCTCGCCGTAGGTGCCGATGATCAGTACCGGCATGGGGTACAGCATGGGCTTGGAACCAAAATCTTTAC	unclassified_Bacteria	12	0	0	0	0	0	0	0	0	0	0	0	0	0	0	0	0	0	0	0	0	0	0	0	0	0	0	0	0	0	0	0	0	0	0	0	0	0	0	0	0	0	0	0	0	0
444	Phy444_unclassified_Bacteria	TCCCATCCCGGAACACTGGAAGATATGGCGGGGATACGACTTCGGTTTCTCGAAGCCGTTTTCTGTGGGGTGGTATGCAGCGGACGAGCGCGGGCGGCTCTACCGTATCAAGGAGCTTTACGGTTGCACCGGCACACCCAACGAGGGCTTGAGAAAGGACCCGATGGAACAGGCACGGATGATCCGGGAGGCAGAGGAAAATG	unclassified_Bacteria	11	0	0	0	0	0	0	0	0	0	0	0	0	0	0	0	0	0	0	0	0	0	0	0	0	0	0	0	0	0	0	0	0	0	0	0	0	0	0	0	0	0	0	0	0	0
445	Phy445_unclassified_Bacteria	GCAAGAAGCCGAAGCTACGGTATCGAGCGTTAAAAGGGAATATGAAGCCAAGGGCAGAGAGCTTGACCGCAGAATCGGAGAAGCTGCCAAGCAGTCGGCAAGCCTTAAATCCGAAAGGCAGAGCATAAGCGAAGATATAGAGCA	unclassified_Bacteria	11	0	0	0	0	0	0	0	0	0	0	0	0	0	0	0	0	0	0	11	0	0	0	0	0	0	0	0	0	0	0	0	0	0	0	0	0	0	0	0	0	0	0	0	0	0
446	Phy446_unclassified_Bacteria	TCAGCGGCAGCCAGTCTCTTATAAATAGTTTCGATCATCATTGGAACCATAAGCATAATCTCCGGTTTGAAAATACTCATATTCCTTACCATATGGAGCAGGGAATCATTGATACAAAGAGTTGCACCCAGTGAAAATCCCTTCAGCCAGTCC	unclassified_Bacteria	11	0	0	0	0	0	0	0	11	0	0	0	0	0	0	0	0	0	0	0	0	0	0	0	0	0	0	0	0	0	0	0	0	0	0	0	0	0	0	0	0	0	0	0	0	0
461	Phy461_unclassified_Bacteria	CTCCTTGGCCGACTTGCTCATTTCATGTACGCTCCCCGGACTTCCTCCCTTATAAGTATTTTCAATGGCATTAATGTCACTCGTAGAGTTGTTCTGCAATTGCAATACTTTTTCATGAAGGGTCATCCGGCGCAGCAAGTCCTCTACCCGTTCCTCTACAGGCAACGAAGCATCTTTGTACCTGGGCTTCTCTTCGGCCACGGACGAAATCGCACC	unclassified_Bacteria	10	0	0	0	0	0	0	0	0	0	0	0	0	0	0	0	0	0	0	10	0	0	0	0	0	0	0	0	0	0	0	0	0	0	0	0	0	0	0	0	0	0	0	0	0	0
468	Phy468_unclassified_Bacteria	GCAGACGGGAAAGCGCTGCATCCCTATCCGTGGATTCCGCCCACAGGAAACGTCATGTATTGTATGCCGCAGGAAGGAACGGAGGCATACCTCTACTTTCCAGAGGCAGAGGAGGAAAGTGCATATGCAGTCAGCGAGATACATA	unclassified_Bacteria	9	0	0	0	0	0	0	0	0	0	0	0	0	0	0	0	0	0	0	0	0	0	0	0	0	0	0	0	0	0	0	0	0	0	0	0	0	0	0	0	0	0	0	0	0	0
483	Phy483_unclassified_Bacteria	GCGAAAGAACGGGAAAAGGCGTTCATAATCTCAGAACTAAGGCAAAAATATCCGCTTAAAGAATTGCTTAAATTATCAGGCATTGCAAGAAGTACATATTACTATTATCTGTATCTTTCCTGTTTAGATAATAGTAATATGTACTTCTTGCAATGCC	unclassified_Bacteria	7	0	0	0	0	0	0	0	0	0	0	0	0	0	7	0	0	0	0	0	0	0	0	0	0	0	0	0	0	0	0	0	0	0	0	0	0	0	0	0	0	0	0	0	0	0
484	Phy484_unclassified_Bacteria	CCCGCTCTTCCGATCTGCATCGATGAAGAACGCAGCTTCGTCAGCTTGCCTTCAGGCATCTGGGGGTTCTCATGGAACAGGAAATCACTGGATACCAGCTCCAGCACCGCATCCCCCAAAAATTCCAGCCGTTCATAATCTTCCAGTTTGTTTATCTTCTGCTCATTGGCAAAGGAACTGTGGGTCAAAGCCTGCCTCAGCAGCTTTTTGTCACGGAAGGTGTACCCGATCCTTTTTTCAAGCTCTTCCAATGTATATTTCACACTTATCCTGTCCTTTCTGCATATCAATAAGCGGAGGAAGATCGGAAGAGC	unclassified_Bacteria	7	0	0	0	0	0	0	0	0	0	0	0	0	0	0	0	0	0	0	0	0	0	0	0	0	0	0	0	0	0	0	0	0	0	0	0	0	0	0	0	0	0	0	0	0	0
494	Phy494_unclassified_Bacteria	CTGTCACCGATAAGGCGACCGGAGAACTTCGGGCGGCACGCTACTCCGATATTGTAATTTTGCTCCGTAGCCTGTCCGGCTGGGCGGATTCGCTTGTGGAAGTGCTGAACGGAAATGGAATCCCGGCGCACACGGTTTCTTCAACCGGTTATTTTTCCACGGTGGAAGTGCAGACGGTACTGTCCATGCTGAGGCTTTTGGATAACCCAAGGCAGGATATTCCGATGGCGGCAGTGCTCCGCTCGCCGATGGCAGGGCTTACCGATGAGGAGCTTGCGGTGTTAAGGCTTGAAGATGGCAGTGTGCCTTTTCATGAAGCGGTGCTTGAACTGGCAGAAGGACTTTATGAAGAGGACGGGCAAAAAGAAATTTCAGATTCAGAG	unclassified_Bacteria	6	0	0	0	0	0	0	0	0	0	0	0	0	0	0	0	0	0	0	0	0	0	0	0	0	0	0	0	0	0	0	0	0	0	0	0	0	0	0	6	0	0	0	0	0	0
495	Phy495_unclassified_Bacteria	ATGGAAGCAGGTGTTGCTGTCCTTGACATGGACGGCTTCAAGGCGTGCAACGAAACGTATGGGCATCAGGCAGGCGATAAGATGCTGGAAGCCACCGTTGGCGTGATGCGCCACTGTGTTCGCCGCTCGGACACCATCATCCGCTATGGCGGGGATGAGTTTCTGCTGCTCCTGCC	unclassified_Bacteria	6	0	0	0	0	0	0	0	0	0	0	0	0	0	0	0	0	0	0	0	0	0	0	0	0	0	0	0	0	0	0	0	0	0	0	0	0	0	0	6	0	0	0	0	0	0
496	Phy496_unclassified_Bacteria	CTCGGAATCGGTGACGGTGTGAGACCTGCCGAGAGCCTTCAGCTCGCCGGGGACGGCACTCTGCATTCCTATGCTCAGGCGGTTGACGCCGAGACGGCGCAGACGGCGGAGATTTTCGAAATTTACGGTCGCGGGGTTCGATTCCATTGAGAATTCGGCATCCTTTGCGACCTTGAAATTGCGGTAAACGCCCTCGATGATGCGCTGGAGACGCG	unclassified_Bacteria	6	0	0	0	0	0	0	0	0	0	0	0	0	0	0	0	0	0	0	0	0	0	0	0	0	0	0	0	0	0	0	0	0	0	0	0	0	0	0	0	0	0	0	0	0	0
509	Phy509_unclassified_Bacteria	AGTCAATGCTTGAGATGATGGGACCTGTGGAGGTGGACGAGAATTTCATCGGTACGCGTTGGAGCAAGCTTCTTATTAATGCTTCGTTTTCCGGAATGAGCGCCGTTCTCGGATGCACTTTCGGCGAGGCGGCCAAGGATAAGGAGTCACGCAGAATCGTCCAAAAACTTATAAAGGAGT	unclassified_Bacteria	5	0	0	0	0	0	0	0	0	0	0	0	0	0	0	0	0	0	0	0	0	0	0	0	0	0	0	0	0	0	0	0	0	0	0	0	0	0	0	0	0	0	0	0	0	0
510	Phy510_unclassified_Bacteria	CAAAAACCGCAGCCGTGGCCCTATACAACGCTGAAGCGTTTTGAAATCTTTTTGCAGATTGAGGATGAATTGAAGAAATTTGATTATATCTATTTCTTCAATGCAAACTGCGAGTTCAAAGCCCCCATCACAGAAGAAATGTTTTTGCCGCGTCCGGAAAAGCACGAGAAGATGGTATTCGTTCTTCACCCGTGTTTTTACACTTGGTATAATTACGAGTTTACCTATGACCGTAATCCCCGCAGCAAGGCATTTATCCCGATGGGGGTAGGACGTGACTATGTGACAGGTGCGGTGAACGGTGGTGAAACGGAAGCGTATCTGAAGTTTTGCCACCTGCTGGATAAACGGATTAACCAGGATTTGGCGAAAGGTGTCATTGCCCTGTGGCATGATGAG…	unclassified_Bacteria	5	0	0	0	0	0	0	0	0	0	0	0	0	0	0	0	0	0	0	0	0	0	0	0	0	0	0	0	0	0	0	0	0	0	0	0	0	0	0	0	0	0	0	0	0	0
511	Phy511_unclassified_Bacteria	TGTCGTCAAAGTGCATGACCGCCGCGCCGACGGCATGCTCGTCCGGCTCGAGGCGCTCGTCCGGGAAAACATAGGACGCATAGCCGAAGCCTGCCTGCGTCAGGATCTCGCATACACGCCCGCCCGCGGCGGCGAAGGTATTCCGATCTGCCAGAAGGAAAGGCTTTTTCGCGTCGTAACGCGCCAGCAGCTCCGGAAGCCACGCAAGCGCGCCCGGCCCGCTGACGA	unclassified_Bacteria	5	0	0	0	0	0	0	0	0	0	0	0	0	0	0	0	0	0	0	0	0	0	0	0	0	0	0	0	0	0	0	0	0	0	0	0	0	0	0	0	0	0	0	0	0	0
512	Phy512_unclassified_Bacteria	TTCAAAGCCGCCGCCATGAAACCATACTAGAACAGGACGCTTCTTTTCATCACATGATGGTGTCCATATATTCAGATTCAAACAATCCTCATCCATAACCCAGTAGCGATGCGGTACAAACACCTCACCAGCTGGCTTTG	unclassified_Bacteria	5	0	0	0	0	0	0	0	0	0	0	0	0	0	0	0	0	0	0	0	0	0	0	0	0	0	0	0	0	0	0	0	0	0	0	0	0	0	0	0	0	0	0	0	0	0
513	Phy513_unclassified_Bacteria	AGTGCCTCGTCATATTCCGTCGCGGTATGTGAAATGGGATCCGATGTGGCAATGGGAGCCACGCGCGCCAATTCCGCCATTGTCCACGCCGGCTATGACGCAAAGCCCGGTACGCTCAAGGCAAGGCTCAACGTCCAGGGCAATCGGCTGATGAAGGAGCTGGGTGCGGCATGGGATTTCCCCGTCCGTCCGATCGGCTC	unclassified_Bacteria	5	0	0	0	0	0	0	0	0	0	0	0	0	0	0	0	0	0	0	0	0	0	0	0	0	0	0	0	0	0	0	0	0	0	0	0	0	0	0	0	0	0	0	0	0	0
514	Phy514_unclassified_Bacteria	CATTATGAGACCGTTTCATTGGAGCTGGAAGTAGACGGATGCCGTATCAGGGATGACAGCACATTTGATCAGTCAGACTTTTTGAGAAGAGTCAGAGAGAGCCTGAAAGGACCAAAGTCCTCCTGCCCGTCACCGGAGCAGTATATGGATGCTTATGAGGGCGAGGCAGACCATGTTTATGCCGTGACCCTGTCAGGTGGTTTAAGCGGCTCTT	unclassified_Bacteria	5	0	0	0	0	0	0	0	0	0	0	0	0	0	0	0	0	0	0	0	0	0	0	0	0	0	0	0	0	0	0	0	0	0	0	0	0	0	0	0	0	0	0	0	0	0
528	Phy528_unclassified_Bacteria	GGAGGATGAAGATTTCCTTCTGCGGCTGGGTGCCGTTGGTATTGGATCTGATGGAAAGAAACATCCAACCTCGGCAGGACTTCTCATGTTTGGTAACGAATACGATATCGTCCGTGAATTTAACTCCTACTTCCTGGATTATCAGGAGCAGTATGATGCCGAC	unclassified_Bacteria	4	0	0	0	0	0	4	0	0	0	0	0	0	0	0	0	0	0	0	0	0	0	0	0	0	0	0	0	0	0	0	0	0	0	0	0	0	0	0	0	0	0	0	0	0	0
529	Phy529_unclassified_Bacteria	TACAAGATCTTATGCTAAGAAGGGTGACGATGTCGTTAAGATGAACCACGACGCAATCGATGCCGGTGCTACAGCATACGTTAAGGTAGATGTTCCAGAGAGCTGGAAGAACTGCACAGATGATGATTACTCTGTAGAAGTTAAGGGAGACAACAAGGAAGTTGTTGACTTCGTTAAGGATATTCAGCAGAAAGTCAACGGACAGCAGGGTAACACAATTCCTGTATCTGTTGTTAAGAAATACGAGACAGGCTGGACTCCATCCGGTACAGCA	unclassified_Bacteria	4	0	0	0	0	0	0	0	0	0	0	0	0	0	0	0	0	0	0	0	0	0	0	0	0	0	0	0	0	0	0	0	0	0	0	0	0	0	0	4	0	0	0	0	0	0
542	Phy542_unclassified_Bacteria	GATTTTTGACAACATCTTTCTATCCAATACAGAAAATTCCCCTATCGATTTACAAGAAATTACAACAAACAACGACCAACAATACCGACAAATTCTGGACATCGACTTCGAATATTTGAATTCTTTTGTAAAAGTTATTCCGGCCAATTCCTCCATAATGTCTTCCATTGCTTCG	unclassified_Bacteria	3	0	0	0	0	0	0	0	0	0	0	0	0	0	0	0	0	0	0	0	0	0	0	0	0	0	0	0	0	0	0	0	0	0	0	0	0	0	0	0	0	0	0	0	0	0
543	Phy543_unclassified_Bacteria	CGATGAGTCTATCGGAGTGGAAGATATGGTGTGGCTGTCGTGCGATACGACATCTGCTTCCGAGTAGCGCGTGTCTATTGCAGGTTTATATATTTCGACACGTTGTTTGGCGAACTTGGCACGTTTCAAACGGCGTATAAGCTCTTCAGTCTTGCCGGAGAACATAGAGCC	unclassified_Bacteria	3	0	0	0	0	0	0	0	0	0	0	0	0	0	0	0	0	0	0	0	0	0	0	0	0	0	0	0	0	0	0	0	0	0	0	0	0	0	0	0	0	0	0	0	0	0
544	Phy544_unclassified_Bacteria	TCTTCCCGCGAGGGGAGTGAAACGCTCAACAGGCTTGAACACGGGATTCGGCTTGAAAACGTCTCTTTTGCATATGAACCGGGGAAGACGGTGCTGCACGGAATAAATGCCGAGTTTGAGGCAGGCAGGGCATACGCGCTTGTCGGCGGCAGCGGCAGCGGAAAATCTACCCTGCTGAACTTGCTCATGGCGGCGGAAACAAACTACAGCGG	unclassified_Bacteria	3	0	0	0	0	0	0	0	0	0	0	0	0	0	0	0	0	0	0	0	0	0	0	0	0	0	0	0	0	0	0	0	0	0	0	0	0	0	0	0	0	0	0	0	0	0
209	Phy209_Akkermansia_muciniphila	GACATTGCCAAAATCATGAACCTTCTGACGATCTTGCAGGAGCAGATGACGCTGGCTCCGGACGCCAGGCCCGCCAAGGAGGGCGTGGAAGCCATCCGCAAAACGACGCTGGAGTTGATCAAGGCGGCTCTGGCCCCTGTGGAATCATAATTCCTCTCCGGAGGCATGCCGCATATGGTTCTTCCCCTTTTAACCAGTCTGGAAGTGCGTCTTACTCCGCGCGGCCTGTACCT	Verrucomicrobia	110	0	0	0	0	0	0	0	0	0	0	0	0	0	0	0	0	0	0	0	0	0	0	0	0	0	0	0	0	0	0	0	0	0	0	110	0	0	0	0	0	0	0	0	0	0
300	Phy300_Akkermansia_muciniphila	GGGCTTCAGTACACGGGCCGGTGTACTCAGGGCATCCGGACGCTGCTGAATACCTTCCCTCTCGACAACCTTGAGGAAGGTGTAAAAAAGGATATTCAGGTCGTACTGGAAGGTCAGGTGGCGTTGGTAGCTCAGGTCATAACAT	Verrucomicrobia	59	0	0	0	0	0	0	0	0	0	0	0	0	0	0	0	0	0	0	0	0	0	0	0	0	0	0	0	0	0	0	0	0	0	59	0	0	0	0	0	0	0	0	0	0	0
373	Phy373_Akkermansia_muciniphila	AGGCACGGAATACGCCCGCATGCAGCCCCTGGACGCCACCGGATATGAGGACGATGAAGGAGTCTCCGTCACCCTGCCGGCAGGCTATACCAAAGCGGTCCTGCTGGGCGACAATGCCGCCCTGCCCATTGCGGATGGAAAAATCCTGTTCAAAGCCCACGAACACTCCAAATCTCCCTGTTCCGTCATCAAACTGAGCAAATAGCAACCTTTTTCACTCATTCCCTTCATGGAGGAAGACCTTTTTTCCCTGGCAGGCCGCAGGCAGGACGGAACGGAAGAGGAAGCCGTGCGCCGGCGCGCGGAATTTCTGCGCTCGGAGCTGCGCCGCC	Verrucomicrobia	23	0	0	0	0	0	0	0	0	0	0	0	0	0	0	0	0	0	0	0	0	0	0	0	23	0	0	0	0	0	0	0	0	0	0	0	0	0	0	0	0	0	0	0	0	0
330	Phy330_Eupodes_voxencollinus	AGGGCACCACCAGGAGTGGAGCCTGCGGCTTAATTTGACTCAACACGGGGAAGCTTACCCGGTCCGGACACTTTTACGATTGACAGATTGAGAGCTCTTTCTTGATAAAGTGGTTGGTGGTGCATGGCCGTTCTTAGTTCGTGGAGTGATTTGTCTGGTTAATTCCGATAACGAACGAGACTCTAGCTTACTAAATAGTACGTCCGGCTTCGGCCGAGACGGTGTCACTTCTTAGAAGGATTTATGGCGGTTCAGTCATAAGAAAGAGAGCA	Arthropoda	44	0	0	0	0	0	0	0	0	0	0	0	0	0	0	0	0	0	0	0	0	0	0	0	0	0	0	0	0	0	0	0	0	0	0	0	0	0	0	0	0	0	0	0	0	0
396	Phy396_Poecilophysis	AGGGCACCACCAGGAGTGGAGCCTGCGGCTTAATTTGACTCAACACGGGAAAACTTACCCGGCCCGGACACTGGAAGGATTGACAGATTGAGAGCTCTTTCTTGATTCAGTGGGTGGTGGTGCATGGCCGTTCTTAGTTGGTGGAGCGATTTGTCTGGTTAATTCCGATAACGAACGAGACTCTAGCCTACTAAATAGACTACCGTTCCTTTGTGACGGTAGGACTTCTTAGAGGGACAGGCGGCGACTCAGCCGCACGAAACAGAGCA	Arthropoda	19	0	0	0	0	0	0	0	0	0	0	0	0	0	0	0	0	0	0	0	0	0	0	0	0	0	0	0	0	0	0	0	0	0	0	0	0	0	0	0	0	0	0	0	0	0
408	Phy408_unclassified_Trombidiformes	AGGGCACCACCAGGAGTGGAGCCTGCGGCTTAATTTGACTCAACACGGGAAAACTTACCCGGCCCGGACACTGGGAGGATTGACAGATTGAGAGCTCTTTCTTGATTCAGTGGGTGGTGGTGCATGGCCGTTCTTAGTTGGTGGAGCGATTTGTCTGGTTAATTCCGATAACGAACGAGACTCTAGCCTACTAAATAGACTGCCGGTCCATTTCAGTTGTACCGGCAGGACTTCTTAGAGGGACAGTCGGCGATTCAGCCGGACGAAACAGAGCA	Arthropoda	16	0	0	0	0	0	0	0	0	0	0	0	0	0	0	0	0	0	0	0	0	0	0	0	0	0	0	0	0	0	0	0	0	0	0	0	0	0	0	0	0	0	0	0	0	0
430	Phy430_unclassified_Trombidiformes	AGGGCACCACCAGGAGTGGAGCCTGCGGCTTAATTTGACTCAACACGGGAAAACTTACCCGGCCCGGACACTAGAAGGATTGACAGATTGAGAGCTCTTTCTTGATTTAGTGGGTGGTGGTGCATGGCCGTTCTTAGTTGGTGGAGTGATTTGTCTGATTAATTTCGATAACGAACGAGACTCTAGCCTACTAAATAGTACGGGGAGCCGTAGTCTCCCCGTTACTTCTTAGAGGGACAAACGGCAAATAAGCCGTACGAGAAAGAGCA	Arthropoda	13	0	0	0	0	0	0	0	0	0	0	0	0	0	0	0	0	0	0	0	0	0	0	0	0	0	0	0	0	0	0	0	0	0	0	0	0	0	0	0	0	0	0	0	0	0
452	Phy452_Dicyrtomina	AGGGCACCACCAGGAGTGGAGCCTGCGGCTTAATTTGACTCAACACGGGAAATCTCACCAGGCCCGGACACCGGAAGGATTGACAGATTGAGAGCTCTTTCTTGATTCGGTGGGTGGTGGTGCATGGCCGTTCTTAGTTGGTGGAGCGATTTGTCTGGTTAATTCCGATAACGAACGAGACTCTGGCCTACTAACTAGACGGTGGATCTCTTTGTGGGTCCACCGCAGCTTCTTAGAGGGACGGGCGGCGTATAGCCGCACGAGAATGAGCA	Arthropoda	11	0	0	0	0	0	0	0	0	0	0	0	0	0	0	0	0	0	0	0	0	0	0	0	0	0	0	0	0	0	0	0	0	0	0	0	0	0	0	0	0	0	0	0	0	0
400	Phy400_Dorypteryx	AGGGCACCACCAGGAGTGGAGCCTGCGGCTTAATTTGACTCAACACGGGACAACTCACCAGGCCCAGACACCGGAAGGATTGACAGATTGAGAGCTCTTTCTTGATTCGGTGGGTGGTGGTGCATGGCCGTTCATAGTTGGTGGAGCGATTTGTCTGGTTTATTCCGATAACGAACGAGACTCTGCCCTGCTAACTAGTCGCTAACTGACCAGTATCTTTGCTACTGGCGAACGTGTATCTTCTTAGAGGGACAAGTGGCGTCTAGCCGCACGAGAATGAGCA	Arthropoda	18	0	0	0	0	0	0	0	0	0	0	0	0	0	0	0	0	0	0	0	0	0	0	0	0	0	0	0	0	0	0	0	0	0	0	0	0	0	0	0	0	0	0	0	0	0
288	Phy288_unclassified_Hirundinidae	AGGGCACCACCAGGAGTGGAGCCTGCGGCTTAATTTGACTCAACACGGGAAACCTCACCCGGCCCGGACACGGACAGGATTGACAGATTGAGAGCTCTTTCTCGATTCCGTGGGTGGTGGTGCATGGCCGTTCTTAGTTGGTGGAGCGATTTGTCTGGTTAATTCCGATAACGAACGAGACTCTGGCATGCTAACTAGTTACGCGACCCCCGAGCGGTCGGCGTCCAACTTCTTAGAGGGACAAGTGGCGTTCAGCCACCCGAGATTGAGCA	Chordata	63	0	0	0	0	0	0	0	0	0	0	0	0	0	0	0	0	0	0	0	0	0	0	0	0	0	0	0	0	0	0	0	0	0	0	0	0	0	0	0	0	0	0	0	0	0
168	Phy168_Homo_sapiens	AGGGCACCACCAGGAGTGGAGCCTGCAGCTTAATTTGACTCAACATGGGAAAACTCACCCAGCCTGGACACGGACAGGATTGACAGATTGATAGCTCTTTCTCGATTCCACGGGTGGTGGTGCATGGCCTTAGTTGCTGGAGTGATTTGTCTGGCTAATTCCAATAACGAACGAGACTCTGGCATGCCAACTAGTTATGTGACCCTGGAGCGGTCGGCATCCCCCAACTTCTTAGAGGGACAAGTGGCGTTCAGCCACCTGAGATTGAGCA	Chordata	149	0	0	0	0	0	0	0	0	0	0	0	0	0	0	0	0	0	0	0	0	0	0	0	0	0	0	0	0	0	0	0	0	0	0	0	0	0	0	0	89	0	0	0	0	0
171	Phy171_Homo_sapiens	AGGGCACCACCAGGAGTGGAGCCTGCATCTTAATTTGACTCAACATGGGAAAACTCACCTGGCCTGGACACGGACAGGATTGACAGATTGATAGCTCTTTCTCAATTCCACAGGTGGTGGTGCATGGCCTTAGTTGCTGGAGTGATTTGTCTGGTTAATTCCAATAATGAACGAGACTCTGGCATGCCAACTAGTTATGCGACCCCCGAGTGGTTGGCATCCCCCAACTTCTTAGAGGGACAAGTGGCGTTTAGCCACCTGAGATTGAGCA	Chordata	147	0	0	0	0	0	0	0	0	0	0	0	0	0	0	0	0	0	0	0	0	0	0	0	18	0	0	0	0	0	0	0	0	0	0	0	0	0	0	0	113	0	0	0	0	0
215	Phy215_Homo_sapiens	AGGGCACCACCAGGAGTGGAGCCTGCATCTTAATTTGACTCAACATGGGAAAACTCACCTGGCCTGGACACGGACAGGATTGACAGATTGATAGCTCTTTCTCAATTCCACAGGTGGTGGTGCATGGCCTTAGTTGCTGGAGTGATTTGTCTGGTTAATTCCAATAATGAACGAGACTCTGGCATGCCAACTAGTTATGCGACCCCCGAGTGGTTGGCATCCCCCAACTTCTTAGAGGGACAAGTTTAGCCACCTGAGATTGAGCA	Chordata	107	0	0	0	0	0	0	0	0	0	0	0	0	0	0	0	0	0	0	0	0	0	0	0	0	0	0	0	0	0	0	0	0	0	0	0	0	0	0	0	0	0	0	0	0	0
260	Phy260_Homo_sapiens	AGGGCACCACCAGGAGTGGAGCCTGTGGCTTAATTTGACTCAACATGGGAAAACTCACCCGGCCTGGACAGGGACAGGATTGATAGATTGATAGCTCTTTCTCGATTCCATGAGTTGTGGTGCACGGCCTTAATTGGTGGAGTGATTTGTCTGGTTAATTCCGATAACGAACGAGATTCTGGCATGCCAAATAGTTATGCGACCCCCAAGTGGTCGGCATCCCCCAACTTCTTAGAGGGACAAGTGGCGTTCAGCCACCTGAGATTGAGCA	Chordata	79	0	0	0	0	0	0	0	0	0	0	0	0	0	0	0	0	0	0	0	0	0	0	0	0	0	0	0	0	0	0	0	0	0	0	0	0	0	0	0	24	0	0	0	0	0
422	Phy422_Homo_sapiens	AGGGACCAGCAGGAGTGGCGCCTATGGCTTAATTTGACTCAACATGGGAAAAATCACCCGGACGGACATGGACAGGATTGACAGATTGATAGCTCTTTCTCTGTTCCATGGGTGGTGGTGCATGGCCTTAGTTGGTGGAGTGATTTGTCTGGTTAATTCCGATAACCAACGAGACTCTGGCATGCTAACTAGTTACGCGACCCCTGAGCGGTCGGCGTCCCCCAACTTCTTAGAGGGACAAGTGGCGTTCAGCCACCGGAAATTGAGCA	Chordata	14	0	0	0	0	0	0	0	0	0	0	0	0	0	0	0	0	0	0	0	0	0	0	0	0	0	0	0	0	0	0	0	0	0	0	0	0	0	0	0	0	0	0	0	0	0
453	Phy453_Homo_sapiens	AGGGCACCACCAGGAGTGGAGCCTGGGCTTAATTTGACTCAACATGGGAAAAATCACCCGGCCCGGACATGGACCGGATTGACAGATTGATAGCTGTTTCTCTGTTCCATGGGTGGTGGTGCATGGCCTTAGTTGGTGGAGTGATTTGTCTGGTTAATTCCGATAACCAATGAGACTCTGGCATGCTAACTAGTTACGTGACCCCCGAGCGGTCGGCGTCCCCCAACTTCTTAGAGGGACAAGTGGCCTTCAGCCATCCGAAATTGAGCA	Chordata	11	0	0	0	0	0	0	0	0	0	0	0	0	0	0	0	0	0	0	0	0	0	0	0	0	0	0	0	0	0	0	0	0	0	0	0	0	0	0	0	11	0	0	0	0	0
489	Phy489_Homo_sapiens	ATCTTTCTCTTCTTGGAAGTTTTTTACTACTGCTGTGGTCTGGACTATACAATTTTTTTATGGCTCTTTCCTTACTGGCATGAGCTGCCATCAAAGACTCATAAAATTGTTTATAGTTTTGGCTGGCATCAATTTTTCCCTGCAAAGGAAGCTGTG	Chordata	7	0	0	0	0	0	7	0	0	0	0	0	0	0	0	0	0	0	0	0	0	0	0	0	0	0	0	0	0	0	0	0	0	0	0	0	0	0	0	0	0	0	0	0	0	0
21	Phy21_unclassified_Mammalia	AGGGCACCACCAGGAGTGGAGCCTGCGGCTTAATTTGACTCAACACGGGAAACCTCACCCGGCCCGGACACGGACAGGATTGACAGATTGATAGCTCTTTCTCGATTCCGTGGGTGGTGGTGCATGGCCGTTCTTAGTTGGTGGAGCGATTTGTCTGGTTAATTCCGATAACGAACGAGACTCTGGCATGCTAACTAGTTACGCGACCCCCGAGCGGTCGGCGTCCCCCAACTTCTTAGAGGGACAAGTGGCGTTCAGCCACCCGAGATTGAGCA	Chordata	18417	0	0	0	2607	0	0	0	101	0	0	0	59	0	0	0	92	0	0	0	0	0	0	0	0	0	0	0	28	0	0	0	70	0	0	0	217	0	0	0	6619	0	0	0	306	0
416	Phy416_unclassified_Mammalia	GCCGGAAGGGCACCACCAGGAGTGGAGCCTGCGGCTTAATTTGACTCAACACGGGAAACCTCACCCGGCCCGGACACGGACAGGATTGACAGATTGATAGCTCTTTCTCGATTCCGTGGGTGGTGGTGCATGGCCGTTCTTAGTTGGTGGAGCGATTTGTCTGGTTAATTCCGATAACGAACGAGACTCTGGCATGCTAACTAGTTACGCGACCCCCGAGCGGTCGGCGTCCCCCAACTTCTTAGAGGGACAAGTGGCGTTCAGCCACCCGAGATTGAGCA	Chordata	15	0	0	0	0	0	0	0	0	0	0	0	0	0	0	0	0	0	0	0	0	0	0	0	0	0	0	0	0	0	0	0	0	0	0	0	0	0	0	0	0	0	0	0	0	0
360	Phy360_Chaetonotus	AGGGCACCACCAGGAGTGGAGCCTGCGGCTTAATTTGACTCAACACGGGAAAACTCACCCGGCCAGGACACCGTAAGGATTGACAGACTGAGAGCTCTTTCTTGATTCGGTGGGTGGTGGTGCATGGCCGTTCTTAGTTGGTGGAGCGATTTGTCTGGTTAATTCCGATAACGAACGAGACTCTAGCCTGCTAAATAGACGGGCGATCCCGTTGTGGGTCGACCCGATCAGCTTCTTAGAGGGACAAGTGGCGTTCCTAGCCACGCGAAATTGAGCAA	Gastrotricha	30	0	0	0	0	0	0	0	0	0	0	0	0	0	0	0	0	0	0	0	0	0	0	0	0	0	0	0	0	0	0	0	0	0	0	0	0	0	0	0	0	0	0	0	0	0
465	Phy465_unclassified_Plecitdae	AGGGCACCACCAGGAGTGGAGCCTGCGGCTTAATTTGACTCAACACGGGAAAACTCACCCGGCCCGGACACCGTAAGGATTGACAGATTGAGAGCTCTTTCTTGATTCGGTGGTTGGTGGTGCATGGCCGTTCTTAGTTGGTGGAGCGATTTGTCTGGTTTATTCCGATAACGAACGAGACTCTGGCCTACTAAATAGAGACAGAATTATTACTGTTCTGGATTCTTCTTAGAGGGACAAGTGGTTTTCAGCCACACGAAATTGAGCA	Nematoda	10	0	0	0	0	0	0	0	0	0	0	0	0	0	0	0	0	0	0	0	0	0	0	0	0	0	0	0	0	0	0	0	0	0	0	0	0	0	0	0	0	0	0	0	0	0
473	Phy473_unclassified_Chlorophyceae	AGGGCACCACCAGGCGTGGAGCCTGCGGCTTAATTTGACTCAACACGGGGAAACTTACCAGGTCCAGACACGGGGAGGATTGACAGATTGAGAGCTCTTTCTTGATTCTGTGGGTGGTGGTGCATGGCCGTTCTTAGTTGGTGGGTTGCCTTGTCAGGTCGATTCCGGTAACGAACGAGACCTCAGCCTGCTAAATAGTCACGCGCACCCCGGTGCGTGCTTGGCTTCTTAGAGGGACCATTGGCGTTTAGTCAATTGAAGTGTGAGGCA	Chlorophyta	9	0	0	0	0	0	0	0	0	0	0	0	0	0	0	0	0	0	0	0	0	0	0	0	0	0	0	0	0	0	0	0	0	0	0	0	0	0	0	0	0	0	0	0	0	0
502	Phy502_Pseudochlorella_signiensis	AGGGCACCACCAGGCGTGGAACCTGCGGCTTAATTTGACTCAACACGGGAAAACTTACCAGGTCCAGACATAGTGAGGATTGACAGATTGAGAGCTCTTTCTTGATTCTATGGGTGGTGGTGCATGGCCGTTCTTAGTTGGTGGGTTGCCTTGTCAGGTTGATTCCGGTAACGAACGAGACCTCAACCTGCTAAATAGTCACGATCGATTTTTTCGGTCGGCCGACTTCTTAGAGGGACTGTTGGCGACTAGCCAATGGAAGTTTGAGGCA	Chlorophyta	6	0	0	0	0	0	0	0	0	0	0	0	0	0	0	0	0	0	0	0	0	0	0	0	0	0	0	0	0	0	0	0	0	0	0	0	0	0	0	0	0	0	0	0	0	0
232	Phy232_Trebouxia	AGGGCACCACCAGGCGTGGAGCCTGCGGCTTAATTTGACTCAACACGGGAAAACTTACCAGGTCCAGACATAGTGAGGATTGACAGATTGAGAGCTCTTTCTTGATTCTATGGGTGGTGGTGCATGGCCGTTCTTAGTTGGTGGGTTGCCTTGTCAGGTTGATTCCGGTAACGAACGAGACCTCAGCCTGCTAAATAGTCACGGTTGCTTTTGCCAGCCGGCCGACTTCTTAGAGGGACTTTTGGCGACTAGCCAAAGGAAGTGTGAGGCG	Chlorophyta	98	0	0	0	0	0	0	0	0	0	0	0	0	0	0	0	0	0	0	0	0	0	0	0	0	0	0	0	0	0	0	0	0	0	0	0	0	0	0	0	0	0	0	0	0	0
357	Phy357_Trebouxia	AGGGCACCACCAGGCGTGGAGCCTGCGGCTTAATTTGACTCAACACGGGAAAACTTACCAGGTCCAGACATAGTGAGGATTGACAGATTGAGAGCTCTTTCTTGATTCTATGGGTGGTGGTGCATGGCCGTTCTTAGTTGGTGGGTTGCCTTGTCAGGTTGATTCCGGTAACGAACGAGACCTCAGCCTGCTAAATAGTCACGGCTGCTTTTGCCAGTCGGCAGACTTCTTAGAGGGACTTTTGGCGACTAGCCAAAGGAAGTGTGAGGCG	Chlorophyta	31	0	0	0	0	0	0	0	0	0	0	0	0	0	0	0	0	0	0	0	0	0	0	0	0	0	0	0	0	0	0	0	0	0	0	0	0	0	0	0	0	0	0	0	0	0
423	Phy423_unclassified_Chlorophyta	AGGGCACCACCAGGAGTGGAGCCTGCGGCTTAATTTGACTCAACACGGGGAAACTCACCAGGTCCAGACACAATAAGGATTGACAGATTGAGAGCTCTTTCTTGATTCTATGGGTGGTGGTGCATGGCCGTTCTTAGTTGGTGGGTTGCCTTGTCAGGTTGATTCCGGTAACGAACGAGACCTCAACCTGCTAAATAGTCACGTCCGGTTCTTCCGGTTGGCCGACTTCTTAGAGGGACTATTGGCGACTAGCCAATGGAAGTTTGAGGCA	Chlorophyta	14	0	0	0	0	0	0	0	0	0	0	0	0	0	0	0	0	0	0	0	0	0	0	0	0	0	0	0	0	0	0	0	0	0	0	0	0	0	0	0	0	0	0	0	0	0
124	Phy124_unclassified_Apiaceae	AGGGCACCACCAGGAGTGGAGCCTGCGGCTTAATTTGACTCAACACGGGGAAACTTACCAGGTCCAGACATAGTAAGGATTGACAGACTGAGAGCTCTTTCTTGATTCTATGGGTGGTGGTGCATGGCCGTTCTTAGTTGGTGGAGCGATTTGTCTGGTTAATTCCGTTAACGAACGAGACCTCAGCCTGCTAACTAGCTATGTGGAGGTACACCTTCACGGCCAGCTTCTTAGAGGGACTATGGCCTTTTAGGCCACGGAAGTTTGAGGCA	Streptophyta	263	0	0	0	0	0	0	0	0	0	0	0	0	0	0	0	0	0	0	0	0	0	0	0	25	0	0	0	0	0	0	0	0	0	0	0	0	0	0	0	116	0	0	0	0	0
309	Phy309_unclassified_Apiaceae	GAAATGCGATACTTGGTGTGAATTGCAGAATCCCGTGAACCATCGAGTCTTTGAACGCAAGTTGCGCCCGAAGCCATTAGGCCCAGGGCACGTCTGCCTGGGTGTCACGCATCGTGTTGCCCCTGACCAAACATCTCCTCGAGAGATTTATTTGTTCAGGGGCGGAAATTGGCCTCCCGTGCCTTTTGTGTGCGGTTGGCTCAAAAATGAGTCTCTGGTGACGGGCATCACGACATCGGTGGTTGTAAGAAGACCTTCTTGTGTCGTTGTGTATACCCGCCGCAGTAGGGAACTCGAGGGCCCTTGGGCACAGCAAAAATTGTGTGCACTTCGATTGTGACCCCAGGTCAGGCGGGACTACCCGCTGAGTTTAA	Streptophyta	55	0	0	0	0	0	0	0	0	0	0	0	0	0	0	0	0	0	0	0	0	0	0	55	0	0	0	0	0	0	0	0	0	0	0	0	0	0	0	0	0	0	0	0	0	0
258	Phy258_Allium	AGGGCACCACCAGGAGTGGAGCCTGCGGCTTAATTTGACTCAACACGGGGAAACTTACCAGGTCCGGACATAGTAAGGATTGACAGACTGAGAGCTCTTTCTTGATTCTATGGGTGGTGGTGCATGGCCGTTCTTAGTTGGTGGAGCGATTTGTCTGGTTAATTCCGTTAACGAACGAGACCTCGGCCTGCTAACTAGCTACACGGAGTCATCCCTTCGTGGTCAGCTTCTTAGAGGGACTATGGCCGCTTAGGCCATGGAAGTTTGAGGCA	Streptophyta	80	0	0	0	0	0	0	0	0	0	0	0	0	0	0	0	0	0	0	0	0	0	0	0	0	0	0	0	0	0	0	0	0	0	0	0	0	0	0	0	0	0	0	0	0	0
248	Phy248_Brassica_oleracea	GAAATGCGATACTTGGTGTGAATTGCAGAATCCCGTGAACCATCGAGTCTTTGAACGCAAGTTGCGCCCCAAGCCTTCTGGCCGAGGGCACGTCTGCCTGGGTGTCACAAATCGTCGTCCTCCCATCCTCTCGAGGATATCGGACGGAAGCTGGTCTCCCGTGTGTTACCGCACGCGGTTGGCCAAAATCCGAGCTAAGGATGCCAGGAGCGTCTTGACATGCGGTGGTGAATTCAATTCTCGTCAAATCGTCAGTCGTTTCGGTCCGAAAGCTCTTGATAACCCAAAGTCCTCAACGCGACCCCAGGTCAGGCGGGATCACCCGCTGAGTTTAA	Streptophyta	85	0	0	0	0	0	0	0	0	0	0	0	0	0	0	0	0	0	0	0	0	0	0	0	0	0	0	0	0	0	0	0	0	0	0	0	0	0	0	0	0	0	0	0	0	0
220	Phy220_unclassified_Brassicaceae	AGGGCACCACCAGGAGTGGAGCCTGCGGCTTAATTTGACTCAACACGGGGAAACTTACCAGGTCCAGACATAGTAAGGATTGACAGACTGAGAGCTCTTTCTTGATTCTATGGGTGGTGGTGCATGGCCGTTCTTAGTTGGTGGAGCGATTTGTCTGGTTAATTCCGTTAACGAACGAGACCTCAGCCTGCTAACTAGCTACGTGGAGGCATCCCTTCACGGCCGGCTTCTTAGAGGGACTATGGCCGTTTAGGCCAAGGAAGTTTGAGGCA	Streptophyta	106	0	0	0	0	0	0	0	0	0	0	0	0	0	0	0	0	0	0	0	0	0	0	0	0	0	0	0	0	0	0	0	0	0	0	0	0	0	0	0	0	0	0	0	0	0
503	Phy503_Spinacia	GAAATGCGATACTTGGTGTGAATTGCAGAATCCCGTGAACCATCGAGTCTTTGAACGCAAGTTGCGCCCGAAGCCTTCTGGCCGAGGGCACGCCTGCCTGGGCGTCACGCATCGCGTCTCCCCCAACCCGCCCACAGCGGGGCGGAGGAGGAGGATGGCCTCCCATGCCTCACCGGGCGTGGATGGCCTAAATAAGGAGCCCCCGGTTACGAACTGCCGCGGCGATAGGTGGTAGACAGGGCCTTAAAAATCCCAGGATGCATCGCGTCGCGCAGCACGTAGCTCCCGAGGCCTCGAAGGACCCCAAGTTTTCTCCCTTAACCGGGACGGCAAAACCGTTGCGACCCCAGGTCAGGCGGGGCTACCCGCTGAGTTTAA	Streptophyta	6	0	0	0	0	0	0	0	0	0	0	0	0	0	0	0	0	0	0	0	0	0	0	0	0	0	0	0	0	0	0	0	0	0	0	6	0	0	0	0	0	0	0	0	0	0
346	Phy346_Benincaseae	AGGGCACCACCAGGAGTGGAGCCTGCGGCTTAATTTGACTCAACACGGGGAAACTTACCAGGTCCAGACATAGTAAGGATTGACAGACTGAGAGCTCTTTCTTGATTCTATGGGTGGTGGTGCATGGCCGTTCTTAGTTGGTGGAGCGATTTGTCTGGTTAATTCCGTTAACGAACGAGACCTCAGCCTGCTAACTAGCTATGCGGAGGTACCCCTCCGCGGCCAGCTTCTTAGAGGGACTATGGCCGCTTAGGCCAAGGAAGTTTGAGGCA	Streptophyta	37	0	0	0	0	0	0	0	0	0	0	0	0	0	0	0	0	0	0	0	0	0	0	0	0	0	0	0	0	0	0	0	0	0	0	0	0	0	0	0	0	0	0	0	0	0
439	Phy439_Cucumis_sativus	GAAATGCGATACTTGGTGTGAACTGCAGGATCCCGTGAACCACCGAGTCTTTGAACGCAAGTTACGCCCGAAGCCTTCTGGCCGAGGGCACGTCTGCCTGGGCGTCACGCATCGTTGTCCCCACCCACACAACTCCCCCGCCCACCGTGCGGGTTCGTTGTGCGGGCGAGGGCACACACTGGCCTACCGTGCGCACCGTCGTGCGGATGGCTTAAATTCGAGTCCTCGACGCTCGTCGTCGCGACACTACGGTGGTTGATCCAACCTCGGTGACGCGTCTCGGCCTCGACGTCGCCTCCACGGACTCCTGCATGACCCTCCAAACGTCGCCCCCGCAAAGGGACGACACTCTCGACGCGACCCCAGGTCAGGCGGGACTACCGCTGCGTTTAA	Streptophyta	12	0	0	0	0	0	0	0	0	0	0	0	0	0	0	0	0	0	0	0	0	0	0	0	0	0	0	0	0	0	0	0	0	0	0	0	0	0	0	0	0	0	0	0	0	0
550	Phy550_Cucumis_sativus	GAAATGCGATACTTGGTGTGAATTGCAGGATCCCGTGAACCACCGAGTCTTTGAACGCAAGTTGCGCCCGGAGCCTTCTGGCCGAGGGCACGTCTGCCTGGGCGTCACGCATCGTTGTCCCCACCCACACAACTCCCCCGCCCACCGTGCGGGCTCGTTGTGCGGGCGAGGGCACACACTGGCCTACCGTGCGCACCGTCGTGCGGATGGCTTAAATTCGAGTCCTCGACGCTCGTCGTCGCGACACTACGGTGGTTGATCCAACCTCGGTGACGCGTCTCGGCCTCGACGTCGCCTCCACGGACTCCTGCATGACCCTCCAAACGTCGCCCCCGCAAAGGGACGACACTCTCGACGCGACCCCAGGTCAGGCGGGACTACCGCTGCGTTTAA	Streptophyta	3	0	0	0	0	0	0	0	0	0	0	0	0	0	0	0	0	0	0	0	0	0	0	0	0	0	0	0	0	0	0	0	0	0	0	0	0	0	0	0	0	0	0	0	0	0
304	Phy304_Salvia	GAAATGCGATACTTGGTGTGAATTGCAGAATCCCGTGAACCATCGAGTCTTTGAACGCAAGTTGCGCCCGAAGCCATTCGGCCGAGGGCACGTCTGCCTGGGCGTCACGCATCGCGTCGCCCCCCGCCCCGCACTTAGCGAAAGGGCGGGGAGCGGAGACTGGCCTCCCGTTCGCCATTGGTGTGCGGCTGGCCCAAATGCGATCCCTCGGCGACTCGCGTCACGGCAAGTGGTGGTTGAACACTCAATCTCTTGCGCCGTCGTGCCGCTGTGTCGTTCTTACGGGTGTCGAAAAACGACCCTGCGGTGGCGGGGCCTCACGGCTCCTCACCTTCGACCGCGACCCCAGGTCAGGCGGGATTACCCGCTGAGTTTAA	Streptophyta	58	0	0	0	0	0	0	0	0	0	0	0	0	0	0	0	0	0	0	0	0	0	0	58	0	0	0	0	0	0	0	0	0	0	0	0	0	0	0	0	0	0	0	0	0	0
54	Phy54_unclassified_Lamiales	AGGGCACCACCAGGAGTGGAGCCTGCGGCTTAATTTGACTCAACACGGGGAAACTTACCAGGTCCAGACATAGTAAGGATTGACAGACTGAGAGCTCTTTCTTGATTCTATGGGTGGTGGTGCATGGCCGTTCTTAGTTGGTGGAGCGATTTGTCTGGTTAATTCCGTTAACGAACGAGACCTCAGCCTGCTAACTAGCTATGCGGAGGTATCCCTCCGCGGCCAGCTTCTTAGAGGGACTACGGCCTTTTAGGCCGCGGAAGTTTGAGGCA	Streptophyta	2439	0	0	0	0	0	0	0	0	0	0	0	11	0	0	0	0	0	0	0	880	0	0	0	979	0	0	0	12	0	0	0	0	0	0	0	0	0	0	0	0	0	0	0	0	0
306	Phy306_unclassified_Lamiales	AGGGCACCACCAGGAGTGGAGCCTGCGGCTTAATTTGACTCAACACGGGGAAACTTACCAGGTCCAGAGATAGTAAGGATTGACAGACTGAGAGCTCTTTCTTGATTCTATGGGTGGTGGTGCATGGCCGTTCTTAGTTGGTGGAGCGATTTGTCTGGTTAATTCCGTTAACGAACGAGACCTCAGCCTGCTAACTAGCTATGCGGAGGTATCCCTCCGCGGCCAGCTTCTTAGAGGGACTACGGCCTTTTAGGCCGCGGAAGTTTGAGGCA	Streptophyta	57	0	0	0	0	0	0	0	0	0	0	0	0	0	0	0	0	0	0	0	0	0	0	0	0	0	0	0	0	0	0	0	0	0	0	0	0	0	0	0	0	0	0	0	0	0
379	Phy379_unclassified_Malvaceae	AGGGCACCACCAGGAGTGGAGCCTGCGGCTTAATTTGACTCAACACGGGGAAACTTACCAGGTCCAGACATAGTAAGGATTGACAGACTGAGAGCTCTTTCTTGATTCTATGGGTGGTGGTGCATGGCCGTTCTTAGTTGGTGGAGCGATTTGTCTGGTTAATTCCGTTAACGAACGAGACCTCAGCCTGCTAACTAGCTACGCGGAGGTGATCCTCCGTGGCTAGCTTCTTAGAGGGACTATGGCCGCTTAGGCCAAGGAAGTTTGAGGCA	Streptophyta	22	0	0	0	0	0	0	0	0	0	0	0	0	0	0	0	0	0	0	0	0	0	0	0	0	0	0	0	0	0	0	0	0	0	0	0	0	0	0	0	0	0	0	0	0	0
205	Phy205_unclassified_Poaceae	AGGGCACCACCAGGCGTGGAGCCTGCGGCTTAATTTGACTCAACACGGGGAAACTTACCAGGTCCAGACATAGCAAGGATTGACAGACTGAGAGCTCTTTCTTGATTCTATGGGTGGTGGTGCATGGCCGTTCTTAGTTGGTGGAGCGATTTGTCTGGTTAATTCCGTTAACGAACGAGACCTCAGCCTGCTAACTAGCTATGCGGAGCCATCCCTCCGCAGCTAGCTTCTTAGAGGGACTATCGCCGTTTAGGCGACGGAAGTTTGAGGCA	Streptophyta	113	0	0	0	0	0	0	0	0	0	0	0	0	0	0	0	0	0	0	0	0	0	0	0	0	0	0	0	0	0	0	0	0	0	0	0	0	0	0	0	44	0	0	0	0	0
312	Phy312_unclassified_Poaceae	AGGGCACCACCAGGCGTGGAGCCTGCGGCTTAATTTGACTCAACACGGGGAAACTTACCAGGTCCAGACATAGCAAGGATTGACAGACTGAGAGCTCTTTCTTGATTCTATGGGTGGTGGTGCATGGCCGTTCTTAGTTGGTGGAGCGATTTGTCTGGTTAATTCCGTTAACGAACGAGACCTCAGCCTGCTAACTAGTTATGCGGAGCCATCCCTCCGCAGCTAGCTTCTTAGAGGGACTATGGCCGTTTAGGCCACGGAAGTTTGAGGCA	Streptophyta	54	0	0	0	0	0	0	0	0	0	0	0	0	0	0	0	0	0	0	0	0	0	0	0	0	0	0	0	0	0	0	0	0	0	0	0	0	0	0	0	0	0	0	0	0	0
120	Phy120_unclassified_Poacecae	AGGGCACCACCAGGCGTGGAGCCTGCGGCTTAATTTGACTCAACACGGGGAAACTTACCAGGTCCAGACATAGCAAGGATTGACAGACTGAGAGCTCTTTCTTGATTCTATGGGTGGTGGTGCATGGCCGTTCTTAGTTGGTGGAGCGATTTGTCTGGTTAATTCCGTTAACGAACGAGACCTCAGCCTGCTAACTAGCTATGCGGAGCCATCCCTCCGCAGCTAGCTTCTTAGAGGGACTATGGCCGTTTAGGCCACGGAAGTTTGAGGCA	Streptophyta	272	0	0	0	0	0	0	0	0	0	0	0	0	0	0	0	0	0	0	0	0	0	0	0	0	0	0	0	0	0	0	0	0	0	0	0	0	0	0	0	0	0	0	0	0	0
331	Phy331_Fragaria_virginiana	GAAATGCGATACTTGGTGTGAATTGCAGAATCCCGTGAACCATCGAGTCTTTGAACGCAAGTTGCGCCCGAAGCCGTTAGGCCGAGGGCACGTCTGCCTGGGCGTCACACGTCGTTGCCCCCCCGACCCCTTCGGGGGTCGGACGGGACGGATGATGGCCTTCCCGTGTGCCCCGTCACGCGGTTGGCATAAATACCGAGTCCTCGGCGACCGGCGTCGCGGCGATCGGTGGTTGTCAAACCTCGGTGCCTTGTCGCGTGCGTGAGTCGATCGCGGGACTTCCTTAGCCGTAAGCGCGTCGGTAACCCGACGCTTTCAACGCGACCCCAGGTCAGGCGGGGTTACCCGCTGAATTTAA	Streptophyta	43	0	0	0	0	0	0	0	0	0	0	0	0	0	0	0	0	0	0	0	0	0	0	0	0	0	0	0	0	0	0	0	0	0	0	0	0	0	0	0	0	0	0	0	0	0
348	Phy348_Prunus	GAAATGCGATACTTGGTGTGAATTGCAGAATCCCGTGAACCATCGAGTCTTTGAACGCAAGTTGCGCCCGAAGCCATTAGGCCGAGGGCACGCCTGCCTGGGCGTCACACGTCGTTGCACCCCCACTACTCCCTCGGGATTGCGGGGGGCGGATGATGGCCTCCCGTACGCTCCGTCGCGCGGTTGGCATAAATACCAAGTCCTCGGCGGCGCACGCCACGACAATCGGTGGTTGCGAAACCTCGGTTGCCCGTCGTGTGCGGTCGTCGCGCATTGAGGGCTCGAAAAAAATGCTTGGCTCCGGCTTGGCTTTCAACGCGACCCCAGGTCAGGCGGGGTTACCCGCTGAATTTAA	Streptophyta	34	0	0	0	0	0	0	0	0	0	0	0	0	0	0	0	0	0	0	0	0	0	0	0	0	0	0	0	0	0	0	0	0	0	0	0	0	0	0	0	0	0	0	0	0	0
253	Phy253_Rosoideae	AGGGCACCACCAGGAGTGGAGCCTGCGGCTTAATTTGACTCAACACGGGGAAACTTACCAGGTCCAGACATAGTAAGGATTGACAGACTGAGAGCTCTTTCTTGATTCTATGGGTGGTGGTGCATGGCCGTTCTTAGTTGGTGGAGCGATTTGTCTGGTTAATTCCGTTAACGAACGAGACCTCAGCCTGCTAACTAGCTATGCGGAGGTCTCTTCCGCGGCCAGCTTCTTAGAGGGACTATGGCCGCTTAGGCCAAGGAAGTTTGAGGCA	Streptophyta	84	0	0	0	0	0	0	0	0	0	0	0	0	0	0	0	0	0	0	0	0	0	0	0	0	0	0	0	0	0	0	0	0	0	0	0	0	0	0	0	0	0	0	0	0	0
60	Phy60_unclassified_Rosaceae	AGGGCACCACCAGGAGTGGAGCCTGCGGCTTAATTTGACTCAACACGGGGAAACTTACCAGGTCCAGACATAGTAAGGATTGACAGACTGAGAGCTCTTTCTTGATTCTATGGGTGGTGGTGCATGGCCGTTCTTAGTTGGTGGAGCGATTTGTCTGGTTAATTCCGTTAACGAACGAGACCTCAGCCTGCTAACTAGCTATGCGGAGGTCTCCTCCGCGGCCAGCTTCTTAGAGGGACTATGGCCGCTTAGGCCAAGGAAGTTTGAGGCA	Streptophyta	1816	0	0	0	0	0	0	0	0	0	0	0	0	0	0	0	109	0	0	0	0	0	0	0	0	0	0	0	0	0	0	0	0	0	0	0	0	0	0	0	0	0	0	0	0	0
134	Phy134_unclassified_Rosaceae	AGGGCACCACCAGGAGTGGAGCCTGCGGCTTAATTTGACTCAACACGGGGAAACTTACCAGGTCCAGACATAGTAAGGATTGACAGACTGAGAGCTCTTTCTTGATTCTATGGGTGGTGGTGCATGGCCGTTCTTAGTTGGTGGAGCGATTTGTCTGGTTAATTCCGTTAACGAACGAGACCTCAGCCTGCTAACTAGCTATGCGGAGGTCATCCTCCGCGGCCAGCTTCTTAGAGGGACTATGGCCGCTTAGGCCAAGGAAGTTTGAGGCA	Streptophyta	220	0	0	0	0	0	0	0	0	0	0	0	0	0	0	0	0	0	0	0	0	0	0	0	107	0	0	0	0	0	0	0	0	0	0	0	0	0	0	0	0	0	0	0	16	0
347	Phy347_unclassified_Solanaceae	AGGGCACCACCAGGAGTGGAGCCTGCGGCTTAATTTGACTCAACACGGGGAAACTTACCAGGTCCAGACATAGTAAGGATTGACAGACTGAGAGCTCTTTCTTGATTCTATGGGTGGTGGTGCATGGCCGTTCTTAGTTGGTGGAGCGATTTGTCTGGTTAATTCCGTTAACGAACGAGACCTCAGCCTGCTAACTAGCTATGCGGAGGTATCCCTTCGCGGCCAGCTTCTTAGAGGGACTACGGCCTTTTAGGCCGCGGAAGTTTGAGGCA	Streptophyta	35	0	0	0	35	0	0	0	0	0	0	0	0	0	0	0	0	0	0	0	0	0	0	0	0	0	0	0	0	0	0	0	0	0	0	0	0	0	0	0	0	0	0	0	0	0
128	Phy128_unclassified_Magnoliopsida	AGGGCACCACCAGGAGTGGAGCCTGCGGCTTAATTTGACTCAACACGGGGAAACTTACCAGGTCCAGACATAGTAAGGATTGACAGACTGAGAGCTCTTTCTTGATTCTATGGGTGGTGGTGCATGGCCGTTCTTAGTTGGTGGAGCGATTTGTCTGGTTAATTCCGTTAACGAACGAGACCTCAGCCTGCTAACTAGCTATGTGAAGGTGAGCCTCCGCAGCCAGCTTCTTAGAGGGACTATGGCCGCTTAGGCCAAGGAAGTTTGAGGCA	Streptophyta	247	0	0	0	0	0	0	0	0	0	0	0	0	0	0	0	0	0	0	0	0	0	0	0	0	0	0	0	0	0	0	0	0	0	0	0	0	0	0	0	0	0	0	0	0	0
282	Phy282_unclassified_Magnoliopsida	AGGGCACCACCAGGAGTGGAGCCTGCGGCTTAATTTGACTCAACACGGGGAAACTTACCAGGTCCAGACATAGTAAGGATTGACAGACTGAGAGCTCTTTCTTGATTCTATGGGTGGTGGTGCATGGCCGTTCTTAGTTGGTGGAGCGATTTGTCTGGTTAATTCCGTTAACGAACGAGACCTCAGCCTGCTAACTAGCTATGCGGAGGATCCCTCCGCGGCCAGCTTCTTAGAGGGACTATGGCCGCTTAGGCCAAGGAAGTTTGAGGCA	Streptophyta	67	0	0	0	0	0	0	0	0	0	0	0	0	0	0	0	0	0	0	0	0	0	0	0	0	0	0	0	0	0	0	0	0	0	0	0	0	0	0	0	0	0	0	0	0	0
397	Phy397_unclassified_Magnoliopsida	AGGGCACCACCAGGAGTGGAGCCTGCGGCTTAATTTGACTCAACACGGGGAAACTTACCAGGTCCAGACATAGTAAGGATTGACAGACTGAGAGCTCTTTCTTGATTCTATGGGTGGTGGTGCATGGCCGTTCTTAGTTGGTGGAGCGATTTGTCTGGTTAATTCCGTTAACGAACGAGACCTCAGCCTGCTAACTAGCTATGCAGAGGTATCCTTCTGCGGCCAGCTTCTTAGAGGGACTATGGCCTTTTAGGCTAAGGAAGTTTGAGGCA	Streptophyta	19	0	0	0	0	0	0	0	0	0	0	0	0	0	0	0	0	0	0	0	0	0	0	0	0	0	0	0	0	0	0	0	0	0	0	0	0	0	0	0	0	0	0	0	0	0
480	Phy480_unclassified_Magnoliopsida	AGGGCACCACCAGGAGTGGAGCCTGCGGCTTAATTTGACTCAACACGGGGAAACTTACCAGGTCCAGACATAGTAAGGATTGACAGACTGAGAGCTCTTTCTTGATTCTATGGGTGGTGGTGCATGGCCGTTCTTAGTTGGTGGAGCGATTTGTCTGGTTAATTCCGTTAACGAACGAGACCTCAGCCTGCTAAATAGCTATGTGGAGGTAACCCTCCACGGCCAGCTTCTTAGAGGGACTATGGCCGCTTAGGCCACGGAAGTTTGAGGCA	Streptophyta	8	0	0	0	0	0	0	0	0	0	0	0	0	0	0	0	0	0	0	0	0	0	0	0	0	0	0	0	0	0	0	0	0	0	0	0	0	0	0	0	0	0	0	0	0	0
380	Phy380_unclassified_Streptophyta	AGGGCACCACCAGGAGTGGAGCCTGCGGCTTAATTTGACTCAACACGGGGAAACTTACCAGGTCCAGACATAGTAAGGATTGACAGACTGAGAGCTCTTTCTTGATTCTATGGGTGGTGGTGCATGGCCGTTCTTAGTTGGTGGAGCGATTTGTCTGGTTAATTCCGTTAACGAACGAGACCTCAGCCTGCTAACTAGCTATGCGGAGGATTCCCTCCGCGGCCAGCTTCTTAGAGGGACTATGGCCGTTTAGGCCACGGAAGTTTGAGGCA	Streptophyta	22	0	0	0	0	0	0	0	0	0	0	0	0	0	0	0	0	0	0	0	0	0	0	0	0	0	0	0	0	0	0	0	0	0	0	0	0	0	0	0	0	0	0	0	0	0
454	Phy454_unclassified_Viridiplantae	TTATCGTTTCAAAATCCGTTTCCGTCGAAAGAATCGCAACGACGCATTCTCCGCTTTGCTCTACCAGATCGTGCGAGAAATTCCGTTTGTTTACCGTAATGCTAAAGGTTTCGGGCATAGATGTTTGTTGCAAAAACGTGTTTATAATGCACCCGCTTTCTTCTTTGCCGGCTTTTGCGCAAAGAACAAACAAGCCGTATGAAATCTTAAACAACAAATTCATTTGTGTTCTCCTTGTTTTAATTCTTATTTTTTAAAAGTGTTTTGTGTTTCCTCTTCGGTTTCTGCCGATTCCATCGCCGTTCTTTTTTTTACTTCACCTATAA	unclassified_Viridiplantae	11	0	0	0	0	0	0	0	0	0	0	0	0	0	0	0	0	0	0	0	0	0	0	0	0	0	0	0	0	0	0	0	0	0	0	0	0	0	0	0	0	0	0	0	0	0
376	Phy376_Enterocystis	AGGGCACCACCAGGAGTGGAGCCTGCGGCTTAATTTGAGTCAACACGGGAAAACTCACCAGGACCGGACATAAGCATGATTGACAGAATGAAAGGGCTTTCTTGATTTTATGGGTGGTGGTGCATGGCCGTTCTTAGTCGGTGAGGTGACTTGTCTGGTTAATTCCGTTAACGGACGAGACCTTGACCTGCTTGTTTGTATTCGAGATCTTCTCGGAATACATGTAGAGGGACTACAGAAGTCTATTCTGTGGAAGTTCGAGGCT	Apicomplexa	23	0	0	0	0	0	0	0	0	0	0	0	0	0	0	0	0	0	0	0	0	0	0	0	0	0	0	0	0	0	0	0	0	0	0	0	0	0	0	0	0	0	0	0	0	0
377	Phy377_Tetrahymena	ACAGCACACCAGAAGTGGAACCTGCGGCTTAATTTGACTCAACACGGGGAAACTCACGAGCGCAAGACAGAGAAGGGATTGACAGATTGAGAGCTCTTTCTTGATTCTTTGGGTGGTGGTGCATGGCCGTTCTTAGTTGGTGGAGTGATTTGTCTGGTTAATTCCGTTAACGAACGAGACCTTAACCTGCTAACTAGTCTGTCTGTGAATAACAGATTGTACTTCTTAGAGGGACTATTGTGCAAGAAGCCAATGGAAGTTTAAGGCA	Ciliophora	23	0	0	0	0	0	0	0	0	0	0	0	0	0	0	0	0	0	0	0	0	0	0	0	0	0	0	0	0	0	0	0	0	0	0	0	0	0	0	0	0	0	0	0	0	0
353	Phy353_Campanella_umbellaria	GAACGCAAATGGCGATAGTGCAAACTATCATGTTTGTTTCAGTGTGCCTGGTTAATTACATCATATATTTAAATGCGATTGAAGTAATTCTTTCGTTAAATATGTAATAGTTTTGATAATTAAACTATTAAACGAGATAGTCACTAAATGTGATATCGTATTAATATATTAATTATCTATTAAATAACTATTAACCAATAATCATATCCTATATATGACACCTGAAATAAGCAAGAAT	Ciliophora	32	0	0	0	0	0	0	0	0	0	0	0	0	0	0	0	0	0	0	0	0	0	0	0	0	0	0	0	0	0	0	0	0	0	0	0	0	0	0	0	0	0	0	0	0	0
504	Phy504_unclassified_Stichotrichia	AGGGCACCACCAGGAGTGGAGCTTGCGGCTCAATTTGACTCAACACGGGAAAACTTACCAGGTCCAGACATAGTGAGGATTGACAGATTGATAGCTCTTTCTTGATTCTATGGGTGGTGGTGCATGGCCGTTCTTAGTTGGTGGAGTGATTTGTCTGGTTAATTCCGTTAACGAACGAGACCTTAGCCTACTAACTAGTCGATTCAATCTCGATTGACTCCGACTTCTTAGAGGGACTTTGTGGGCCAAACACAAGGAAGTTTGAGGCA	Ciliophora	6	0	0	0	0	0	0	0	0	0	0	0	0	0	0	0	0	0	0	0	0	0	0	0	0	0	0	0	0	0	0	0	0	0	0	0	0	0	0	0	0	0	0	0	0	0
116	Phy116_Entamoeba	AGGGCACACCAGGAGTGGAGCCTGCGGCTTAATTTGACTCAACACGGGAAAACTTACCAAGACCGAACGGTGTAAGGAATGACAGGTTACTGGGTCTTTCATGATTCATCGGGGAGTGGTGCATGGCCGTTCTTAGTTCGTGGACTGATTTGTCTGGTTAATTCCGATAACGAACGAGACTTGAACTTATTAATTAGTTGGGTGGAAATCATCTTCGGGTGGTTCTGCTTACTATCCGCAAGGATGGCGTGAAGAGTTTATCTTCGTGACTTCTTAAAGGGACACATCTTCAACGTTCTCGTATGTTTGACTGGGTTCTCAGAGCAATCTGTTGATCCTAGACAAATGTCGGGAAAAAGAAGAAGGAAGCGTCAAGCA	Evosea	303	0	0	0	0	0	0	0	0	0	0	0	0	0	0	0	0	0	0	0	0	0	0	0	0	0	0	0	0	0	0	0	0	0	0	0	0	0	0	0	0	0	0	0	0	0
345	Phy345_Entamoeba_coli	AGGGCACACCAGGAGTGGAGCCTGCGGCTTAATTTGACTCAACACGGGAAAACTTACCAAGACCAAACGGTGTAAGGAATGACAGATTACTGGGTCTTTCATGATTCATCGGGGAGTGGTGCATGGCCGTTCTTAGTTCGTGGACTGATTTGTCTGGTTAATTCCGATAACGAACGAGACTTGAACTTATTAATTAGTTGGGCAAGAATCATTTTCGGATGATTTTGCTTACCTCCGTAAGGTGGACTGGTGGAATTAAATTTCGCCTTTACTTCTTAAAGGGACACATCTTTAATCTTTTCGGGTGTTCATTGGTTTCTTTGGGCTTTGCCCTTAGATGATATGAATACCTGAAAAAAAGAAGAAGGAAGCGTCAAGCA	Evosea	38	0	0	0	0	0	0	0	0	0	0	0	0	0	0	0	0	0	0	0	0	0	0	0	0	0	0	0	0	0	0	0	0	0	0	0	0	0	0	0	0	0	0	0	0	0
5	Phy5_Blastocystis	AGGGCACCACCAGGAGTGGAGCCTGCGGCTTAATTTGACTCAACACGGGGAAACTTACCAGGTCCAGACATAGGAAGGATTGACAGATTGATAGCTCTTTCTTGATTCTATGGGTGGTGGTGCATGGCCGTTCTTAGTTGGTGGAGTGATTTGTCTGGCTAATTCCGATAACGAACGAGACCTCCGCCTTTAACTAGTGTTGGCTATTGTGATAGCTGATACTTCTTGGAGGGACACTATACGTAAAGTGTAGGGAAGCTGGAGGCA	unclassified	67205	0	0	0	0	0	0	0	0	0	0	0	393	0	0	0	58	0	0	0	70	0	0	0	117	0	0	0	42	0	0	0	0	0	0	0	0	0	0	0	0	0	0	0	33695	0
15	Phy15_Blastocystis_hominis	GAACGCACATTGCACTTCCTTTGGGAGTATACTTGTTTGAGTATTGTGAGGTGAAACTAACTGTTGTTGAGTTGGTAGTTGAGAGACTACTGAAGGGTGTGTTGAGTGTGAGTTGGATGGATTCCAAAGTCGCACGAGACTACTCGAGGCGTTCGGCCTCTCGACTTGAATCTCAAATCAAGTAAGAAG	unclassified	26138	0	0	0	0	0	0	0	0	0	34	0	0	0	0	0	0	0	61	0	0	0	105	0	0	0	34	0	0	0	0	0	0	0	0	0	0	0	0	0	0	0	3261	0	0	0
22	Phy22_Blastocystis_hominis	GAACGCACATTGCACTTCCTTTGGGAGTATACTTGTTTGAGTATTGTGAAGTGAATCTAACATGGTTGAGTTGGTAGTTGAGAGACTACTGAAGGGTGTGTTGAGTGTGAGTTGGATGGATTCCAAAGTCGCACGAGACTACTCGAGGCGTTCGGCCTCTCGACTTGAATCTCAAATCAAGTAAGAAG	unclassified	14420	0	0	0	0	0	0	0	0	0	173	0	0	0	30	0	0	0	0	0	0	0	0	0	0	0	0	0	0	0	0	0	0	0	0	0	0	0	0	0	0	0	14192	0	0	0
26	Phy26_Blastocystis_hominis	GAACGCACATTGCACTTCCTTTGGGAGTATACTTGTTTGAGTATTGTGAGGTGAATCTAACATGGTTGAGTTGGTAGTTGAGAGACTACTGAAGGGTGTGTTGAGTGTGAGTTGGATGGATTCCAAAGTCGCACGAGACTACTGGAGGCGTTCGGCCTCTCGACTTGAATCTCAAATCAAGTAAGAAG	unclassified	11185	0	0	0	0	0	0	0	0	0	124	0	0	0	25	0	0	0	0	0	0	0	0	0	0	0	0	0	0	0	0	0	0	0	0	0	0	0	0	0	0	0	10995	0	0	0
29	Phy29_Blastocystis_hominis	GAACGCACATTGCACTTCCTTTGGGAGTATACTTGTTTGAGTATTGTGAGGTGAAACTAACATGGTTGAAGTGGTAGTTGAGAGACTACTGAAGGGTGTGTTGAGTGTGAGTTGGATGGATTCCAAAGTCGCACGAGACTACTCGAGGCGTTCGGCCTCTCGACTTGAATCTCAAATCAAGTAAGAAG	unclassified	9980	0	0	0	0	0	0	0	0	0	0	0	0	0	0	0	0	0	39	0	0	0	35	0	0	0	18	0	0	0	0	0	0	0	0	0	0	0	0	0	0	0	0	0	0	0
32	Phy32_Blastocystis_hominis	GAACGCACATTGCACTTCCTTTGGGAGTATACTTGTTTGAGTATTGTGAAGTGAATCTAACATGATTGAAGTGGTAGTTGAGAGACTACTGAAGGGTGTGTTGAGTGTGAGTTGGATGGATTCCAAAGTCGCGCTGAGCACTTCAAGGCGAGCTTCGCTCGCTGACAACTTGAATCTCAAATCAAGTAAGAAG	unclassified	8512	0	0	0	0	0	0	0	0	0	102	0	0	0	21	0	0	0	0	0	0	0	0	0	0	0	0	0	0	0	0	0	0	0	0	0	0	0	0	0	0	0	8389	0	0	0
57	Phy57_Blastocystis_hominis	GAACGCACATTGCACTTCCTTTGGGAGTATACTTGTTTGAGTATTGTGAAGTGAATCTAACATGGTTGAAGTGGTAGTTGAGAGACTACTGAAGGGTGTGTTGAGTGTGAGTTGGATGGATTCCAAAGTCGCGCTGAGCACTTCAAGGCGAGCTTCGCTCGCTGACAACTTGAATCTCAAATCAAGTAAGAAG	unclassified	2009	0	0	0	0	0	0	0	0	0	0	0	0	0	0	0	0	0	6	0	0	0	0	0	0	0	0	0	0	0	0	0	0	0	0	0	0	0	0	0	0	0	582	0	0	0
101	Phy101_Blastocystis_hominis	GAACGCACATTGCACTTCCTTTGGGAGTATACTTGTTTGAGTATTGTGAGGTGAAACTAACATGGTTGAAGTGGTAGTTGAGAGACTACTGAAGGGTGTGTTGAGTGTGAGTTGGATGGATTCCAAAGTCGCACGAGACTACTCGAGGCATTCGGCCTCTCGACTTGAATCTCAAATCAAGTAAGAAG	unclassified	423	0	0	0	0	0	0	0	0	0	0	0	0	0	0	0	0	0	0	0	0	0	0	0	0	0	0	0	0	0	0	0	0	0	0	0	0	0	0	0	0	0	0	0	0	0
102	Phy102_Blastocystis_hominis	GAACGCACATTGCACTTCCTTTGGGAGTATACTTGTTTGAGTATTGTGAGGTGAATCTAACAATGTTGAAGTGGTAGTTGAGAGACTACTGAAGGGTGTGTTGAGTGTGAGTTGGATGGATTCCAAAGTCGCGCTGAGCACTTCAAGGCGAGCTTCGCTCGCTGACAACTTGAATCTCAAATCAAGTAAGAAG	unclassified	418	0	0	0	0	0	0	0	0	0	0	0	0	0	0	0	0	0	0	0	0	0	0	0	0	0	0	0	0	0	0	0	0	0	0	0	0	0	0	0	0	0	0	0	0	0
103	Phy103_Blastocystis_hominis	GAACGCACATTGCACTTCCTTTGGGAGTATACTTGTTTGAGTATTGTGAAGTGAATCTAACATGGTTGAAGTGGTAGTTGAGAGACTACTGAAGGGTGTGTTGAGTGTGAGTTGGATGGATTCCAAAGTCGCACGAGACTACTCGAGGCCTTGGGCCTCTCGACTTGAATCTCAAATCAAGTAAGAAG	unclassified	393	0	0	0	0	0	0	0	0	0	6	0	0	0	0	0	0	0	0	0	0	0	0	0	0	0	0	0	0	0	0	0	0	0	0	0	0	0	0	0	0	0	387	0	0	0
123	Phy123_Blastocystis_hominis	GAACGCACATTGCACTTCCTTTGGGAGTATACTTGTCTGAGTATTGTGAGGTGAAACTAACATGGTTGAAGTGGTAGTTGAGAGACTACTGAAGGGTGTGTTGAGTGTGAGTTGGATGGATTCCAAAGTCGCACGAGACTACTCGAGGCGTTCGGCCTCTCGACTTGAATCTCAAATCAAGTAAGAAG	unclassified	264	0	0	0	0	0	0	0	0	0	0	0	0	0	0	0	0	0	0	0	0	0	0	0	0	0	0	0	0	0	0	0	0	0	0	0	0	0	0	0	0	0	0	0	0	0
136	Phy136_Blastocystis_hominis	GAACGCACATTGCACTTCCTTTGGGAGTATACTTGTTTGAGTATTGTGAAGTGAATCTAACATGGTTGAGTTGGTAGTTGAGAGACTACTGAAGGGTGTGTTGAGTGTGAGTTGAATGGATTCCAAAGTCGCACGAGACTACTCGAGGCGTTCGGCCTCTCGACTTGAATCTCAAATCAAGTAAGAAG	unclassified	213	0	0	0	0	0	0	0	0	0	0	0	0	0	0	0	0	0	0	0	0	0	0	0	0	0	0	0	0	0	0	0	0	0	0	0	0	0	0	0	0	0	213	0	0	0
137	Phy137_Blastocystis_hominis	GAACGCACATTGCACTTCCTTTGGGAGTATACTTGTTTGAGTATTGTGAGGTGAATCCAACATGGTTGAGTTGGTAGTTGAGAGACTACTGAAGGGTGTGTTGAGTGTGAGTTGGATGGATTCCAAAGTCGCACGAGACTACTGGAGGCGTTCGGCCTCTCGACTTGAATCTCAAATCAAGTAAGAAG	unclassified	198	0	0	0	0	0	0	0	0	0	0	0	0	0	0	0	0	0	0	0	0	0	0	0	0	0	0	0	0	0	0	0	0	0	0	0	0	0	0	0	0	0	198	0	0	0
149	Phy149_Blastocystis_hominis	GAACGCACATTGCACTTCCTTTGGGAGTATACTTGTTTGAGTATTGTGAGGTGAAACTAACTGTTGTTGAGTTGGTAGTTGAGAGACTATTGAAGGGTGTGTTGAGTGTGAGTTGGATGGATTCCAAAGTCGCACGAGACTACTCGAGGCGTTCGGCCTCTCGACTTGAATCTCAAATCAAGTAAGAAG	unclassified	176	0	0	0	0	0	0	0	0	0	0	0	0	0	0	0	0	0	0	0	0	0	0	0	0	0	0	0	0	0	0	0	0	0	0	0	0	0	0	0	0	0	0	0	0	0
156	Phy156_Blastocystis_hominis	GAACGTACATTGCACTTCCTTTGGGAGTATACTTGTTTGAGTATTGTGAGGTGAAACTAACTGTTGTTGAGTTGGTAGTTGAGAGACTACTGAAGGGTGTGTTGAGTGTGAGTTGGATGGATTCCAAAGTCGCACGAGACTACTCGAGGCGTTCGGCCTCTCGACTTGAATCTCAAATCAAGTAAGAAG	unclassified	167	0	0	0	0	0	0	0	0	0	0	0	0	0	0	0	0	0	0	0	0	0	0	0	0	0	0	0	0	0	0	0	0	0	0	0	0	0	0	0	0	0	0	0	0	0
162	Phy162_Blastocystis_hominis	GAACGCACATTGCACTTCCTTTGGGAGTATACTTGTTTGAGTATTGTGAAGTGAATCTAACATGATTGAAGTGGTAGTTGAGAGACTATTGAAGGGTGTGTTGAGTGTGAGTTGGATGGATTCCAAAGTCGCGCTGAGCACTTCAAGGCGAGCTTCGCTCGCTGACAACTTGAATCTCAAATCAAGTAAGAAG	unclassified	156	0	0	0	0	0	0	0	0	0	0	0	0	0	0	0	0	0	0	0	0	0	0	0	0	0	0	0	0	0	0	0	0	0	0	0	0	0	0	0	0	0	156	0	0	0
207	Phy207_Blastocystis	AGGGCACCACCAGGAGTGGAGCCTGCGGCTTAATTTGACTCAACACGGGGAAACTTACCAGGTCCAGACATAGGAAGGATTGACAGATTGATAGCTCTTTCTTGATTCTATGGGTGGTGGTGCATGGCCGTTCTTAGTTGGTGGAGTGATTTGTCTGGCTAATTCCGATAACGAACGAGACCTCCGCCTTTAACTAGTGACGTGTATTGTGATATGCGTTGCTTCTTATAGGGACACTATATGTAAAATGTAGGGAAGCTGGAGGCA	unclassified	111	0	0	0	0	0	0	0	0	0	0	0	0	0	0	0	0	0	0	0	0	0	0	0	0	0	0	0	0	0	0	0	0	0	0	0	0	0	0	0	0	0	0	0	0	0
216	Phy216_Blastocystis_hominis	TGAAACTTGAAGGAATTGACGGAAGGGCACCACCAGGAGTGGAGCCTGCGGCTTAATTTGACTCAACACGGGGAAACTTACCAGGTCCAGACATAGGAAGGATTGACAGATTGATAGCTCTTTCTTGATTCTATGGGTGGTGGTGCATGGCCGTTCTTAGTTGGTGGAGTGATTTGTCTGGCTAATTCCGATAACGAACGAGACCTCCGCCTTTAACTAGTGTTGGCTATTGTGATAGCTGATACTTCTTGGAGGGACACTATACGTAAAGTGTAGGGAAGCTGGAGGCAATAACAGGTCCGTGATGTCC	unclassified	107	0	0	0	0	0	0	0	0	0	0	0	0	0	0	0	0	0	0	0	0	0	0	0	0	0	0	0	0	0	0	0	0	0	0	0	0	0	0	0	0	0	107	0	0	0
224	Phy224_Blastocystis_hominis	GAACGCACATTGCACTTCCTTTGGGAGTATACTTGTTTGAGTATTGTGAGGTGAATCTAACATGGTTGAGTTGGTAGTTGAGAGACTACTGAAGGGTGTGTTGAGTGTGAGTTGGATGGATTCCAAAGTCGCACGAGACTACTGGAGGCGTTCGGCCTCTTGACTTGAATCTCAAATCAAGTAAGAAG	unclassified	103	0	0	0	0	0	0	0	0	0	0	0	0	0	0	0	0	0	0	0	0	0	0	0	0	0	0	0	0	0	0	0	0	0	0	0	0	0	0	0	0	0	103	0	0	0
275	Phy275_Blastocystis_hominis	TGAAACTTAAAGGAATTGACGGAAGGGCACCACCAGGAGTGGAGCCTGCGGCTTAATTTGACTCAACACGGGGAAACTTACCAGGTCCAGACATAGGAAGGATTGACAGATTGATAGCTCTTTCTTGATTCTATGGGTGGTGGTGCATGGCCGTTCTTAGTTGGTGGAGTGATTTGTCTGGCTAATTCCGATAACGAACGAGACCTCCGCCTTTAACTAGTGTTGGCTATTGTGATAGCTGATACTTCTTGGAGGGACACTATACGTAAAGTGTAGGGAAGCTGGAGGCAATAACAGGTCAGTTATGCCC	unclassified	72	0	0	0	0	0	0	0	0	0	0	0	0	0	0	0	0	0	0	0	0	0	0	0	0	0	0	0	0	0	0	0	0	0	0	0	0	0	0	0	0	0	0	0	0	0
455	Phy455_Blastocystis_hominis	GAACGCACATTGCACTTCCTTTGGGAGTATACTTGTTTGAGTATTGGTAATCGGTTCTAACGATGGTTGAAGATTGGCTGTGAGTAACAGCTGAAAGGGAAGAGTGGAATGAATTGGGTGGGTACCAAATTCACTTCTGACTCGAGTCGGCGTCTTACAAAGACGCAAACTCTAATCTCAAATCAAGTAAGAAG	unclassified	11	0	0	0	0	0	0	0	0	0	0	0	0	0	0	0	0	0	0	0	0	0	0	0	0	0	0	0	0	0	0	0	0	0	0	0	0	0	0	0	0	0	0	0	0	0
354	Phy354_unclassified_Choanoflagellata	AGGGCACCACCAGGAGTGGAGCCTGCGGCTTAATTTGACTCAACACGGGGAAACTCACCAGGTCCAGACATAGTAAGGATTGACAGATTGAGAGCTCTTTCTTGATTCTATGGGTGGTGGTGCATGGCCGTTCTTAGTTGGTGGAGTGATTTGTCTGGTTAATTCCGTTAACGAACGAGACCTTAACCTGCTAAATAGTTACGTGATTCCCGAATCACGGGCAACTTCTTAGAGGGACTATCGGTGACTAACCGATGGAAGTTTGAGGCA	unclassified	32	0	0	0	0	0	0	0	0	0	0	0	0	0	0	0	0	0	0	0	0	0	0	0	0	0	0	0	0	0	0	0	0	0	0	0	0	0	0	0	0	0	0	0	0	0
58	Phy58_unclassified	TTTTGCCTGATCGAGAAGTTCTGCCGCAGACTGCTCTGCCTCCTCGAAAATCCGGGATTTCATTTTATCTAATCCGCTCATTTATCGCTGTCTCCTTTTCATCAATTCCAAACCAGACGTCTTTTCCTTAAATCTGAATTCCGT	unclassified	2005	0	0	0	0	0	0	0	0	0	0	0	0	0	0	0	0	0	0	0	0	0	0	0	0	0	0	0	0	0	0	0	0	0	0	0	0	0	0	0	0	0	0	0	0	0
59	Phy59_unclassified	TTTTGCCTGATCGAGAAGTTCTGCCGCAGACTGCTCTGCCTCCTCGAAAATCCGGGATTTCATTTTATCTAATCCGCTCATTTATCGCTGTCTCCTTTTCATCAATTCCAAACCAGACGTCTTTTCCTTAATTCTGAATTCCGT	unclassified	1828	0	0	0	0	0	0	0	0	0	0	0	0	0	0	0	0	0	0	0	0	0	0	0	0	0	0	0	0	0	0	0	0	0	0	0	0	0	0	0	0	0	0	0	0	0
61	Phy61_unclassified	ATGCCGATGCATTATTAGGACAACTTAACGATCTGTATGAAGGCAAAACAGTCAATGCCGCCGCTTGGCTTTTGAGTCGGAATTGTCTGATGCAGATTGGAGGATTCAACCCACTTTTCACGCATTACGGCGAGGATGATGAGTATCGGAATCGCGTGTTGCATCATGGATATAAATTGGGGATAGT	unclassified	1601	0	0	0	0	0	0	0	0	0	0	0	0	0	0	0	0	0	0	0	0	0	0	0	0	0	0	0	0	0	0	0	0	0	0	0	0	0	0	0	0	0	0	0	0	0
73	Phy73_unclassified	CGGGAAACAACATGGGCGTGGATCTGCGACAGCGCATGCGCATGGCATGGCTCAATCATATTACACTTGTAAAATTCTATCTCATCAGTTTTTTTGAAAACCTGTCAAGCCAGAATGCGTGGAAAGACGCCGTGTACAAAAATGCAGAGGAGATTCTTGCGATTTTTGCTCAGTATTATCCGGCTTCTGCAATGCAGAGATTCCGCAAACTTTTCATGGAGCATTTGCGTCTGACCGATGAAGTTGCAGCCGGATTAAAGGCTGATCCGGCTTTTTCGGGAGCGGCTATGGAAAACTG	unclassified	950	0	0	0	0	0	0	0	0	0	0	0	0	0	0	0	0	0	0	0	0	0	0	0	0	0	0	0	0	0	0	0	0	0	0	0	0	0	0	0	0	0	0	0	0	0
85	Phy85_unclassified	CCGGTCACCTCGGCCAGCACTTTCTTGCTCTTCTGTCTGGCACCGAACCTCTTGTCGCGGCTCTTCCTGCCGCCGTTCTCGCCACCTTGGCGATTTCTTCTTTTCTGCATAGATAACTTCAACTCTCGCAAGTAGGCAACT	unclassified	645	0	0	0	0	0	0	0	0	0	0	0	0	0	0	0	0	0	0	0	0	0	0	0	0	0	0	0	0	0	0	0	0	0	0	0	0	0	0	0	0	0	0	0	0	0
91	Phy91_unclassified	ATTCCATTAATTGTATAGCTACCATCAAGCTCAAAGCAAACAAATTCGCCCTCACCAGTTCCAGAAACACCTTCCACCCAAGCAGTTGTTGTATCTTGATCGATTAACCGTTCCGGTATATGCTGAATACTCTTTTCCTTCAAATAAGAACTAGCTGAA	unclassified	577	0	0	0	0	0	577	0	0	0	0	0	0	0	0	0	0	0	0	0	0	0	0	0	0	0	0	0	0	0	0	0	0	0	0	0	0	0	0	0	0	0	0	0	0	0
111	Phy111_unclassified	GAATGTCATTTCGGTTTCATCTTTAAAAAGCTTGGACAGATAAGAAGGATTCAGATGTAAATGTTCAGCCAAAGCGGTCAAAGAAATATTGGCGGAAAAGTTCTGTTCTATGTAATCAATGGCATTCTGAATAATTGTATTTTC	unclassified	337	0	0	0	0	0	0	0	0	0	0	0	0	0	337	0	0	0	0	0	0	0	0	0	0	0	0	0	0	0	0	0	0	0	0	0	0	0	0	0	0	0	0	0	0	0
152	Phy152_unclassified	GAACGCATATTGCACTGTCGGGAATTCCCGGCAGTACCTCTGTTTGAGTATCTGTTTCTACCTCAACCGCTTATGGCGGCTGGACTTGGGCGGCTATCTATCCTGGATAGATACCACCTGAATAGTATTGCTACCTTAGACGCGGTCGCCAACAGGATTAGTCTTTTTTCAAGACCCTGCTGTTAAGCGCCGAGTCGCCCAGTACTTAGATCTCAAATCAGAGGAGGCT	unclassified	175	0	0	0	0	0	0	0	0	0	0	0	0	0	4	0	0	0	3	0	0	0	0	0	0	0	0	0	0	0	0	0	0	0	0	0	0	0	0	0	0	0	0	0	0	0
154	Phy154_unclassified	CTGGGAACAACATGGGCGTGGATCTGCGACAGCGCATGCGCATGGCATGGCTCAATCATATTACACTTGTAAAATTATATCTCATCAGTTTTTTTGAAAACCTGTCAAGCCAGAATGCGTGGAAAGACGCCGTGTACAAAAATGCAGAGGAGATTCTTGCGATTTTTGCTCAGTATTATCCGGCTTCTGCAATGCAGAGATTCCGCAAACTTTTCATGGAGCATTTGCGTCTGACCGATGAAGTTGCAGCCGGATTAAAGGCTGATCCGGCTTTTTCGGGAGCGGCTATGGAAAACTG	unclassified	170	0	0	0	0	0	0	0	0	0	0	0	0	0	0	0	0	0	0	0	0	0	0	0	0	0	0	0	0	0	0	0	0	0	0	0	0	0	0	0	0	0	0	0	0	0
185	Phy185_unclassified	CAGTCCCAATTGCGCACGCTCAGCGTATCGGTACGTCCTGCGTCCGACTTGTAGGCGCTCACATACAGGTCCTTGACCTCGCTCTTGATGAGGACTTCGCCATCACGTCCGGTCGTAGCTTTGCCCAGAGAGTGATAGACCTCCTTGCGTCCACTGATG	unclassified	132	0	0	0	0	0	0	0	0	0	0	0	0	0	0	0	0	0	0	0	0	0	0	0	0	0	0	0	0	0	0	0	0	0	0	0	0	0	0	0	0	0	0	0	0	0
188	Phy188_unclassified	CATTGGTACAGATTGGTCGATGGGAACAGGCGAGGCACTTTATCTTTACTGGACACACGACGGCGGAAAAACGTGGGATGAATATCCGCTGCCGACGGTGGATGGTGAGATGCTTGGCGCAATTGCCTTTGCTGATGAGAAGAACGGAATTGTGACAATGCAGCGTATGACGCCTGAGGATCCATGGCTTGTGACTTATTTTACCGAAGATTGTGGAAAAACTTTTAAAAAATTAGAACTCCCGTGGAAAAATA	unclassified	131	0	0	0	0	0	0	131	0	0	0	0	0	0	0	0	0	0	0	0	0	0	0	0	0	0	0	0	0	0	0	0	0	0	0	0	0	0	0	0	0	0	0	0	0	0
229	Phy229_unclassified	CGGGAAACAACATGGGCGTGGATCTGCGACAGCGCATGCGCATGGCATGGCTCAATCATATTACACTTGTAAAATTCTATCTCATCAGTTTTTTTGAAAACCTGTCAGGTCAGAATGCGTGGAAAGACGCCGTGTACAAAAATGCAGAGGAGATTCTTGCGATTTTTGCTCAGTATTATCCAGCTTCAGCAATGCAGAGATTCCGCAAACTTTTTATGGAGCATTTGCGTCTGACCGATGAAGTTGCAGCCGGATTAAAGGCTGATCCGGCTTTTTCGGGAGCAGCTATGGAAAACTG	unclassified	99	0	0	0	0	0	0	0	0	0	0	0	0	0	0	0	0	0	0	0	0	0	0	0	0	0	0	0	0	0	0	0	0	0	0	0	0	0	0	53	0	0	0	0	0	0
233	Phy233_unclassified	TTTTGCCTGATCGAGAAGTTCTGCCGCAGACTGCTCTGCCTCCTCGAAAAACCGGGATTTCATTTTATCTAATCCGCTCATTTATCGCTGTCTCCTTTTCATCAATTCCAAACCAGACGTCTTTTCCTTAATTCTGAATTCCGT	unclassified	98	0	0	0	0	0	0	0	0	0	0	0	0	0	0	0	0	0	0	0	0	0	0	0	0	0	0	0	0	0	0	0	0	0	0	0	0	0	0	0	0	0	0	0	0	0
249	Phy249_unclassified	TGCTTTACCGGAATAAAGGAGCGGAAGTCGCTTTACAATTTGTGGAACCGGTGCTATACTGCATATAGACCGATTAAAACGAAAGTGAAGAAATTCGCGCGTTTTAACGGATAAAACGAGAGGATAAGAGAAATGAAAAAACAGCTTTTACATTCCGGCTGGCAGCTGACGACCGTCGGAAAAAATGACACGATCCCCGCGACCGTGCCGGGCTCCGTGTACAATG	unclassified	85	0	0	0	0	0	0	0	0	0	0	0	0	0	0	0	0	0	0	0	0	0	0	0	0	0	0	0	0	0	0	0	0	0	0	0	0	0	0	0	0	0	0	0	0	0
261	Phy261_unclassified	ATCCACCTTATAATCTGCCCCATTCCATGTAACTTTTCCAGCAAGTACAATCGTATTTGCCACCCCATCTTTATAATAAGTAATGCAATATCCCCAACCATTAGTCCGTGGGAATTTCTTTGCCTTAAGATTCATATTCTTTACCAGACTGCTTATCTGCATTCTCTGTTCCTCATTCGGTGTTATAGTCTTTCCTGTACCACCAGACATTATTGTCATCTCATTAA	unclassified	79	0	0	0	0	0	0	0	0	0	0	0	0	0	0	0	0	0	0	0	0	0	0	0	0	0	0	0	0	0	0	0	0	0	0	0	0	0	0	0	0	0	0	0	0	0
267	Phy267_unclassified	TTTGTTGAACGACACTTCGCGTCTGATACACGGGCAACTACTGAAGTTTAGTAAAGCGAAAGGGTTCAATTCACTTTCATGGAATGAGGAACAGCAAAAGGAAGGTTCAAGAGACGTATGGAGGAGTTTGTATCAATATGAGGATGTCTCCGAAATAAATGGAACACTGCAGGCTTTCACCACAGGATTGAATGACGATGGCAAATTGGACCTTA	unclassified	76	0	0	0	0	0	0	0	0	0	0	0	0	0	0	0	0	0	0	0	0	0	0	0	0	0	0	0	0	0	0	0	0	0	0	0	0	0	0	0	0	0	0	0	0	0
272	Phy272_unclassified	CGGGAAACAACATGGGCGTGGATCTGCGACAGCGCATGCGCATGGCATGGCTCAATCATATTACACTTGTAAAATTCTATCTCATCAGTTTTTTTGAAAACCTGTCAGGTCAGAATGCGTGGAAAGACGCCGTGTACAAAAATGCAGAGGAGATTCTTGCGATTTTTGCTCAGTATTATCCAGCTTCAGCAATGCAGAGATTCCGCAAACTTTTTATGGAGCATTTGCGTCTGACCGATGAAGTTGCAGCCGGCTTAAAGGCTGATCCGGCTTTTTCGGGAGCAGCTATGGAAAACTG	unclassified	73	0	0	40	0	0	0	0	0	0	0	0	0	0	0	0	0	0	0	0	0	0	0	0	0	0	0	0	0	0	0	0	0	0	0	0	0	0	0	0	0	0	0	0	0	0
319	Phy319_unclassified	AGGCGATATGAAGAACTGTCCAATCATGACAAGTTTCTGGCACGCTGTTCGCAGCCGTCGGGCGTTCATGGTGTGCTGTGCAATACCTGTATCCACCGAAAGCGGGTATGCTGCAAGGCGTTTCCGGATGGTATCCCGGGCGA	unclassified	48	0	0	0	0	0	0	0	0	0	0	0	0	0	0	0	0	0	0	0	0	0	0	0	0	0	0	36	0	0	0	0	0	0	0	0	0	0	0	0	0	0	0	0	0	0
322	Phy322_unclassified	AGGGCACCACCAGGAGTGGAGCCTGCGGCTTAATTTGACTCAACACGGGGAAACTCACCAGGTCCAGACACAATAAGGATTGACAGATTGAGAGCTCTTTCTTGATTTTGTGGGTGGTGGTGCATGGCCGTTCTTAGTTGGTGGAGTGATTTGTCTGCTTAATTGCGATAACGAACGAGACCTTAACCTGCTAAATAGCCCGGCCCGCTTTGGCGGGTCGCCGGCTTCTTAGAGGGACTATCGGCTCAAGCCGATGGAAGTTTGAGGCA	unclassified	46	0	0	0	0	0	0	0	0	0	0	0	0	0	0	0	0	0	0	0	0	0	0	0	0	0	0	0	0	0	0	0	0	0	0	0	0	0	0	0	0	0	0	0	0	0
326	Phy326_unclassified	TACCAGGGCATTTGACATGAGGCGGGAAAAACTCTGACCTCTGAAAGGGGGAGCTCTCTTGAGAACCACCAGAGCCAGATCCATTGTAGTCTATATCCTGGCCGCCGTGTTCGCGGCGGGGCTTGGCTTTTTCGTACTGAAAACCTTCCTTCATGGCAGCGACTGGGCAGTCAGTCCGATCAACCA	unclassified	45	0	0	0	0	0	0	0	0	0	0	0	0	0	0	0	0	0	0	0	0	0	0	0	0	0	0	0	0	0	0	0	0	0	0	0	0	0	0	45	0	0	0	0	0	0
358	Phy358_unclassified	CTGGGAACAACATGGGCGTGGATCTGCGACAGCGCATGCGCATGGCATGGCTCAATCATATTACACTTGTAAAATTCTATCTCATCAGTTTTTTTGAAAACCTGTCAAGCCAGAATGCGTGGAAAGACGCCGTGTACAAAAATGCAGAGGAGATTCTTGCGATTTTTGCTCAGTATTATCCGGCTTCTGCAATGCAGAGATTCCGCAAACTTTTCATGGAGCATTTGCGTCTGACCGATGAAGTTGCAGCCGGATTAAAGGCTGATCCGGCTTTTTCGGGAGCGGCTATGGAAAACTG	unclassified	31	0	0	0	0	0	0	0	0	0	0	0	0	0	0	0	0	0	0	0	0	0	0	0	0	0	0	0	0	0	0	0	0	0	0	31	0	0	0	0	0	0	0	0	0	0
366	Phy366_unclassified	CTGGGAACAACATGGGCGTGGATCTGCGACAGCGCATGCGCATGGCATGGCTCAATCATATTACACTTGTAAAATTCTATCTCATCAGTTTTTTTGAAAACCTGTCAAGCCAGAATGCGTGGAAAGACGCCGTGTACAAAAATGCAGAGGAGATTCTTGCGATTTTTGCTCAGTATTATCCGGCTTCTGCAATGCAGAGATTCCGCAAACTTTTCATGGAGCATTTGCGTCTGACCGATGAAGTTGCAGCCGGATTAAAGGCTGATCCGGCTTTTTCGGGAGCAGCTATGGAAAACTG	unclassified	27	0	0	0	0	0	0	0	0	0	0	0	0	0	0	0	0	0	0	0	0	0	0	0	0	0	0	0	0	0	0	0	0	0	0	0	0	0	0	0	0	0	0	0	0	0
381	Phy381_unclassified	TGTTCGCAGAGCTTACGATAGGGAGTGTCATCATTCTCCAATGGTGCAAAAAACTCTGAAGGTGTCATATCGAAATACGACATGATATTGAAAAGTTCTCTAAGTGAGGGTAAAGCCGCACCACTGGTTACTCCACGAATATAAGAACCACTTTTTCCTAAATCCAAACTCATCCGGTGTTCAGAAACATCTTTTGCAATACGCAATTCCGTAATGCGAGTTCGGATAAAATCTTCGTATG	unclassified	22	0	0	0	0	0	0	0	0	0	0	0	0	0	0	0	0	0	0	0	0	0	0	0	0	0	0	0	0	0	0	0	0	0	0	0	0	0	0	0	0	0	0	0	0	0
388	Phy388_unclassified	GGCGAACAGCAATACAGCCGGGAGTACAGCGCCAAATTCAATCTGCCGCAAGAGGGCGCGGCGTTGTATAGCTTTTCACAGCCCGTCAAACAGAATATCGTAAAGATCGGTCTGTATATTTACGTTACGGAACAGACAGATGCCGAGTTTGTCTACAATATAGGC	unclassified	21	0	0	0	0	0	0	0	0	0	0	0	0	0	0	0	0	0	0	0	0	0	0	0	0	0	0	0	0	0	0	0	0	0	0	0	0	0	0	0	0	0	0	0	0	0
392	Phy392_unclassified	CGGAAAACAACATGGGCGTGGATCTGCGACAGCGCATGCGCATGGCATGGCTCAATCATATTACACTTGTAAAATTCTATCTCATCAGTTTTTTTGAAAACCTGTCAAGCCAGAATGCGTGGAAAGACGCCGTGTACAAAAATGCAGAGGAGATTCTTGCGATTTTTGCTCAGTATTATCCGGCTTCAGCAATGCAGAGATTCCGCAAACTTTTTATGGAGCATTTGCGTCTGACCGATGAAGTTGCAGCCGGCTTAAAGGCTGATCCGGCTTTTTCGGGAGCAGCTATGGAAAACTG	unclassified	20	0	0	0	0	0	0	0	0	0	0	0	0	0	0	0	0	0	0	0	0	0	0	0	0	0	0	0	0	0	0	0	0	0	0	0	0	0	0	20	0	0	0	0	0	0
409	Phy409_unclassified	CTGGGAACAACATGGGCGTGGATCTGCGACAGCGCATGCGCATGGCATGGCTCAATCATATTACACTTGTAAAATTTTATCTCATCAGTTTTTTTGAAAACTTGTCCAGCCAGAATGCGTGGAAAGACGCCGTGTACAAAAATGCAGAGGAGATTCTTGCGATTTTTGCTCAGTATTATCCAGCTTCAGCAATGCAGAGATTCCGCAAACTTTTTATGGAGCATTTGCGTCTGACCGATGAAGTTGCAGCCGGATTAAAGGCTGATCCGGCTTTTTCGGGAGCAGCTATGGAAAACTG	unclassified	16	0	0	0	0	0	0	0	0	0	0	0	0	0	0	0	0	0	0	0	0	0	0	0	0	0	0	0	0	0	0	0	0	0	0	0	0	0	0	0	0	0	0	0	0	0
417	Phy417_unclassified	AGACAACAGATGCATCTGATACCACGATGCGTCGTCAGGTATCCGGATCCGCTGATACGCTGATGAATTTTATCCGTGAGACAGCCGATAATCTGCAGACGGCACAGAAGGAGGTCAATGCACAGGTGAAAAGCACCGTGGACAAGTTCAATTCTTATGCCGGCCAGATTGCTTCCCTGAATAA	unclassified	15	0	0	0	0	0	0	0	0	0	0	0	0	0	0	0	0	0	0	0	0	0	0	0	0	0	0	0	0	0	0	0	0	0	0	0	0	0	0	0	0	0	0	15	0	0
424	Phy424_unclassified	CGCAGATTGTGACCGACTGGCGAGAAAGTGTGGGGAGCATGGTCTGACAATCGGAGAGCTGATAGAGAATTTTGTCGGAGATTTGGTGGGCGGTACTTACTCCAATGGAAGTGATGAAAGAGATTATGCTGACCAGTGGTTCGAGCGTTGTTGGTTCGGAATGTTCCCAGAGCCTACACTGCTGAATCACTTATTGAATTTGGGTTATGAACCAGAGCATTATCTGGATATGTTGGAAAACGTAGAGACAATAAAATCCGACATTGATATCACTAAACAGAAC	unclassified	14	0	0	0	0	0	0	0	0	0	0	0	0	0	0	0	0	0	0	0	14	0	0	0	0	0	0	0	0	0	0	0	0	0	0	0	0	0	0	0	0	0	0	0	0	0
431	Phy431_unclassified	CTCCTTCGACGATCGCGTCCACAAAGCCGGACTGGAAATCGTGTATCCAGCCGACCGTCGACTGTCTCAGGATCTCCATCTGCTTATCGGCTTCGGCGCATTTGTCGGTGATTGTCTTCAGCGCGTCGCCGCCCTCGATCCCGGCGTCTTTCAGAGCCCGCACGT	unclassified	13	0	0	0	0	0	0	0	0	0	0	0	0	0	0	0	0	0	0	0	0	0	0	0	0	0	0	0	0	0	0	0	0	0	0	0	0	0	0	0	0	0	0	0	0	0
440	Phy440_unclassified	GACGGGGAGAGCGCGTACAGGGCTCTGTCTGACGGTCTGTGCGGCATTGAGAGCGATTGGTTGGACGGCTCGATAAAGGTTACGGTCGCCGTTCTTGACGGCTCCGTGCGGGCGCAGAGGTGGTTCTGTGAGGGCTTTTACGCGCG	unclassified	12	0	0	0	0	0	0	0	0	0	0	0	0	0	0	0	0	0	0	0	0	0	0	0	0	0	0	0	0	0	0	0	0	0	0	0	0	0	0	0	0	0	0	0	0	0
456	Phy456_unclassified	CGGGAAACAACATGGGCGTGGATCTGCGACAGCGCATGCGCATGGCATGGCTCAATCATATTACACTTGTAAAATTCTATCTCATCAGTTTTTTTGAAAACCTGTCAAGCCAGAATGCGTGGAAAGACGCCGTGTACAAAAATGCAGAGGAGATTCTTGCGATTTTTGCTCAGTATTATCCGGCTTCAGCAATGCAGAGATTCCGCAAACTTTTTATGGAGCATTTGCGTCTGACCGATGAAGTTGCAGCCGGCTTAAAGGCTGATCCGGCTTTTTCGGGAGCAGCTATGGAAAACTG	unclassified	11	0	0	0	0	0	0	0	0	0	0	0	0	0	0	0	0	0	0	0	0	0	0	0	0	0	0	0	0	0	0	0	0	0	0	0	0	0	0	0	0	0	0	0	0	0
519	Phy519_unclassified	ATCAGAGCCCCACATTTCTACAAAAGTGTTGCCGTCAAGCACGCCTACAGCCTGTCCCTTGGAATCGGTAAGCTCCTGATTTCCTATAAAAATCTTTATGCCGGTGATTCCTGGGATCTGAAGAAATGTTCTTGCCACACCTGCGCGCACCAGAATCTCCCTGGTTCGGGAAATATTACTGTAATCTGCATTAAACTCCAATTCCAGAAGGGATTCATTTAAGCGGTAAGTC	unclassified	5	0	0	0	0	0	0	0	0	0	0	0	0	0	5	0	0	0	0	0	0	0	0	0	0	0	0	0	0	0	0	0	0	0	0	0	0	0	0	0	0	0	0	0	0	0
520	Phy520_unclassified	CAGACAAGCTTCCATAATCGTCACCACATCTGCATCCGTCATTCTAAAATCCCGTTTCTGCAAGTGCCGGATATCATCGTTACTGTACATAAAACTCATTCCGGTCTGTTTTTTCACTTGTTCGAAGATTTCCCGCAACGAGACATTTTTCAATTCGATACTC	unclassified	5	0	0	0	0	0	0	0	0	0	0	0	0	0	0	0	0	0	0	0	0	0	0	0	0	0	0	0	0	0	0	0	0	0	0	0	0	0	0	0	0	0	5	0	0	0
521	Phy521_unclassified	CGGGAGACCGGCCTGCTGAACCTGAAGGAAGAGGAAGTACTTCTCTACCGTGTGCGGGATCTGGAGCTGAAGCGTTCCCTGTTTCAGCGGATTTTCGGCGTGGGCACCGTGTGCGTCCACTCCTCGGACAAGACCACCCCGCACCTGG	unclassified	5	0	0	0	0	0	0	0	0	0	0	0	0	0	0	0	0	0	0	0	0	0	0	0	0	0	0	0	0	0	0	0	0	0	0	0	0	0	0	0	0	0	0	0	0	0
522	Phy522_unclassified	TTATGGATGCATCGTATGTGTTGACATTTGACTATAGTGATCTCATTGGAAATGCAGCGCAGCAGGTACGCACAGACTCCTTTGTGGTAGATCATACAGGACCTGCAACAGCGACGATGTCTGTGAAGTATTCCACTTCTTTGCTGGATATGATATTGGAGGGCATTACATTTGGGTATTATAATCCGGATGTGCGTGTGACATTTACTGCATCTGACGAAGTGTCCGGCGTGGACCATTTTACATGGAGTTATACGAAACAGACAGGGGCAAGTGACAGTAATGTTTCT	unclassified	5	0	0	0	0	0	0	0	0	0	0	0	0	0	0	0	0	0	0	0	0	0	0	0	0	0	0	0	0	0	0	0	0	0	0	0	0	0	0	0	0	0	0	5	0	0
533	Phy533_unclassified	GTACTCAAACGTTTTGAGCGCATTGATTTGCTTCGCAAACGTGGCGCCATCAAAGAGATCACCCGCGTGACGGGTCTGCCCAAGACAAAGCCCGCAGAATAAGCTTACGGGCGGTTTGTTTCAATATTCTTTTCGCCGCGGCGGGAACAGCTTGGGATTTTTCCTTCGGTGCGGCGGATAAAA	unclassified	4	0	0	0	0	0	0	0	0	0	0	0	0	0	0	0	0	0	0	0	0	0	0	0	0	0	0	0	0	0	0	0	0	0	0	0	0	0	0	0	0	0	0	0	0	0
551	Phy551_unclassified	ATAGGCCGCCAGCAGGGCATCACCGCCGTAGGCATGGTACACCCGCTTCATCACCCGGCCGTCGTTAAAGGTGTATTCCAGCTCTATTCTGCCCATATGGTTTTCACCGCTCACCCCGTTCTGGTCGCTTTCGGTCAGCAGGCGGTGCAGCGCCGTGGCAGCTTTCAGCGCCTCGGGGCCCCGCAGCGTCACCTCACCAATGCTGT	unclassified	3	0	0	0	0	0	0	0	0	0	0	0	0	0	0	0	0	0	0	0	0	0	0	0	0	0	0	0	0	0	0	0	0	0	0	0	0	0	0	0	0	0	0	0	0	0
552	Phy552_unclassified	GCCGACGAAGCGTATATCCGTGCCCATCTGAAAGAGATGCCAAGAGTCTTTGCTGACATGAACGAGCAGCACTGGGCATACTGGTATGCGATGGAAGCTGCCAACGGCCATGACTATACCAAATCTGGAAATACGGAAACGTGGCTCCGG	unclassified	3	0	0	0	0	0	0	0	0	0	0	0	0	0	0	0	0	0	0	0	0	0	0	0	0	0	0	0	0	0	0	0	0	0	0	0	0	0	0	0	0	0	0	0	0	0
556	Phy556_unclassified	CTTGCGGATGCTATAAAACAAAAGATAAAGAAGTGGTATTCCCCATTACCGAAGTAGTAACCGACAATGAATTCTTTGACTACGATGCCAAATACAACGGACAGGTACAGGAAATCACCCCTGCCCGCCTTCCCGAAGATACGGCAGAGCGTGTGCGTCTGCTCACTTCCGCCATCTATGATATACTAGGATGTTCGGGCATTATTC	unclassified	2	0	0	0	0	0	0	0	0	0	0	0	0	0	0	0	0	0	0	0	0	0	0	0	0	0	0	0	0	2	0	0	0	0	0	0	0	0	0	0	0	0	0	0	0	0
557	Phy557_unclassified	AGAAGAAACGATTCGAATCCAAGATTATCTCGACGCTTATCCCCGTTATGCAGATAACATCTATTCGGTTAATGAAAACAAAAATTTGATACTTATTATCGTAGAGTCGCTTAACTCATGGGTGATCGGCAAGAGCTTTTGCGGAGAAGAG	unclassified	2	0	0	0	0	0	0	0	0	0	0	0	0	0	0	0	0	0	0	0	0	0	0	0	0	0	0	0	0	0	0	0	0	0	0	0	0	0	0	0	2	0	0	0	0	0
[truncated: 63 more columns]
